# Supplementary material for: Reproducibility in cytometry: Signals analysis and its connection to uncertainty quantification
Source: PLoS One. 2023 Dec 22;18(12):e0295502. doi: 10.1371/journal.pone.0295502 (PMC10745152; doi:10.1371/journal.pone.0295502)
Supplement: S1 Data — (ZIP) [file pone.0295502.s002.zip]

Archive with 4 entries (4 files):
- doublet0.txt
- doublet1.txt
- singlets.txt
- SI_Readme.txt
