# Supplementary material for: Reproducibility in cytometry: Signals analysis and its connection to uncertainty quantification
Source: PLoS One. 2023 Dec 22;18(12):e0295502. doi: 10.1371/journal.pone.0295502 (PMC10745152; doi:10.1371/journal.pone.0295502)
Supplement: S1 Data — (ZIP) [file pone.0295502.s002.zip › doublet0.txt]

0.000218633490648132
-9.3872189653951e-05
0.000218633490648132
0.000531139170950215
0.000218633490648132
-9.3872189653951e-05
-0.000718883550258117
-0.000718883550258117
-0.000406377869956034
-9.3872189653951e-05
-0.000406377869956034
-9.3872189653951e-05
0.000843644851252298
0.000843644851252298
0.000218633490648132
-0.000406377869956034
-9.3872189653951e-05
0.000218633490648132
-9.3872189653951e-05
-9.3872189653951e-05
-9.3872189653951e-05
-9.3872189653951e-05
-9.3872189653951e-05
-0.000406377869956034
-0.000406377869956034
-9.3872189653951e-05
-9.3872189653951e-05
-9.3872189653951e-05
-0.000406377869956034
0.000531139170950215
0.000218633490648132
-9.3872189653951e-05
0.000843644851252298
0.000531139170950215
0.000218633490648132
-9.3872189653951e-05
-0.000406377869956034
0.000218633490648132
-0.000406377869956034
-9.3872189653951e-05
-0.000718883550258117
-9.3872189653951e-05
-9.3872189653951e-05
0.000218633490648132
-0.000406377869956034
-0.000718883550258117
-0.000406377869956034
0.000218633490648132
-9.3872189653951e-05
0.000218633490648132
0.000218633490648132
0.000218633490648132
-9.3872189653951e-05
-0.000718883550258117
-0.000406377869956034
-0.000406377869956034
-0.000406377869956034
-0.000718883550258117
-0.0010313892305602
-0.000718883550258117
-0.0010313892305602
0.000218633490648132
0.000843644851252298
0.000218633490648132
0.000531139170950215
0.000531139170950215
0.000218633490648132
0.000218633490648132
-9.3872189653951e-05
0.000218633490648132
-0.000718883550258117
0.000218633490648132
0.000531139170950215
0.000843644851252298
0.000531139170950215
-0.000406377869956034
-0.000406377869956034
-9.3872189653951e-05
-9.3872189653951e-05
-9.3872189653951e-05
0.000218633490648132
-0.000406377869956034
0.000531139170950215
0.000531139170950215
-9.3872189653951e-05
-9.3872189653951e-05
0.000218633490648132
0.000218633490648132
0.000843644851252298
0.000218633490648132
0.000531139170950215
0.00115615053155438
0.000843644851252298
0.000531139170950215
0.000531139170950215
0.000218633490648132
0.000218633490648132
0.00115615053155438
0.000843644851252298
0.00178116189215855
0.00146865621185646
0.000843644851252298
0.00146865621185646
0.000531139170950215
0.000843644851252298
0.000843644851252298
0.000531139170950215
0.000843644851252298
-9.3872189653951e-05
0.000218633490648132
-9.3872189653951e-05
0.000531139170950215
0.000843644851252298
0.000531139170950215
0.000531139170950215
0.000531139170950215
0.000531139170950215
0.000531139170950215
0.000843644851252298
0.000531139170950215
0.000218633490648132
0.000218633490648132
0.000843644851252298
0.000531139170950215
0.000531139170950215
0.00146865621185646
0.00115615053155438
0.00178116189215855
0.00115615053155438
0.000218633490648132
0.000218633490648132
0.00178116189215855
0.00146865621185646
0.00209366757246063
0.00146865621185646
0.000843644851252298
0.00146865621185646
0.00146865621185646
0.000843644851252298
0.00115615053155438
0.000843644851252298
0.00115615053155438
0.000843644851252298
0.000218633490648132
-9.3872189653951e-05
0.00115615053155438
0.00178116189215855
0.00178116189215855
0.00146865621185646
0.00115615053155438
0.000843644851252298
0.000531139170950215
0.000843644851252298
0.000843644851252298
0.00115615053155438
0.00209366757246063
0.00115615053155438
0.00115615053155438
0.000843644851252298
0.00146865621185646
0.0027186789330648
0.00240617325276271
0.00209366757246063
0.00146865621185646
0.00178116189215855
0.00178116189215855
0.00146865621185646
0.00178116189215855
0.00209366757246063
0.00209366757246063
0.00209366757246063
0.00209366757246063
0.0027186789330648
0.00240617325276271
0.00178116189215855
0.00178116189215855
0.00240617325276271
0.00146865621185646
0.00240617325276271
0.0027186789330648
0.00303118461336688
0.0027186789330648
0.00334369029366896
0.00303118461336688
0.00303118461336688
0.0027186789330648
0.00303118461336688
0.00428120733457521
0.00334369029366896
0.00334369029366896
0.00365619597397104
0.00334369029366896
0.00428120733457521
0.00521872437548146
0.00490621869517938
0.00521872437548146
0.00584373573608562
0.00646874709668979
0.00553123005578354
0.00646874709668979
0.00615624141638771
0.00709375845729396
0.00709375845729396
0.00646874709668979
0.00678125277699187
0.00678125277699187
0.00865628685880437
0.00771876981789812
0.00834378117850229
0.0080312754982002
0.00865628685880437
0.00740626413759604
0.00834378117850229
0.00834378117850229
0.00928129821940854
0.00771876981789812
0.00834378117850229
0.00865628685880437
0.00865628685880437
0.0105313209406169
0.0080312754982002
0.00928129821940854
0.0080312754982002
0.00865628685880437
0.00928129821940854
0.0102188152603148
0.00928129821940854
0.010843826620919
0.011156332301221
0.0114688379815231
0.0117813436618252
0.0120938493421273
0.0105313209406169
0.0133438720633356
0.0152189061451481
0.0133438720633356
0.0130313663830335
0.0133438720633356
0.014906400464846
0.0158439175057523
0.0145938947845439
0.0139688834239398
0.0127188607027314
0.0136563777436377
0.0152189061451481
0.0174064459072627
0.0177189515875648
0.0164689288663564
0.0170939402269606
0.0202189970299814
0.0202189970299814
0.018656468628471
0.0199064913496794
0.0177189515875648
0.0202189970299814
0.0217815254314919
0.0236565595133044
0.0239690651936064
0.0208440083905856
0.0189689743087731
0.0211565140708877
0.0208440083905856
0.022406536792096
0.0233440538330023
0.0230315481527002
0.0220940311117939
0.0242815708739085
0.0252190879148148
0.0249065822345127
0.0249065822345127
0.022406536792096
0.0230315481527002
0.022406536792096
0.0242815708739085
0.0242815708739085
0.0267816163163252
0.0264691106360231
0.0277191333572314
0.0289691560784398
0.029906673119346
0.029906673119346
0.0305316844799502
0.0320942128814606
0.029906673119346
0.0289691560784398
0.0314692015208564
0.0339692469632731
0.033656741282971
0.0324067185617627
0.0327192242420648
0.0314692015208564
0.0320942128814606
0.0355317753647835
0.0364692924056897
0.0355317753647835
0.0370943037662939
0.0367817980859918
0.0370943037662939
0.0358442810450856
0.0358442810450856
0.037406809446596
0.0383443264875022
0.037406809446596
0.0389693378481064
0.0383443264875022
0.0380318208072002
0.041156877610221
0.0424069003314293
0.0414693832905231
0.041156877610221
0.0430319116920335
0.0464694741753564
0.0436569230526377
0.0417818889708252
0.041156877610221
0.0439694287329397
0.0430319116920335
0.0424069003314293
0.0430319116920335
0.0430319116920335
0.0408443719299189
0.0405318662496168
0.0470944855359606
0.0508445536995856
0.0492820252980752
0.0495945309783772
0.0474069912162627
0.0477194968965647
0.0477194968965647
0.0495945309783772
0.0499070366586793
0.048657013937471
0.048657013937471
0.0499070366586793
0.0495945309783772
0.0539696105026064
0.052407082101096
0.0492820252980752
0.0483445082571689
0.0520945764207939
0.0514695650601897
0.0530320934617002
0.0520945764207939
0.0539696105026064
0.0511570593798877
0.0502195423389814
0.0527195877813981
0.0536571048223043
0.0527195877813981
0.0530320934617002
0.0555321389041168
0.0580321843465335
0.0570946673056272
0.0564696559450231
0.0539696105026064
0.0533445991420022
0.0564696559450231
0.0567821616253251
0.056157150264721
0.0555321389041168
0.0539696105026064
0.0542821161829085
0.0564696559450231
0.0580321843465335
0.0611572411495543
0.0611572411495543
0.0611572411495543
0.0602197241086481
0.0642822979525751
0.063969792272273
0.0617822525101585
0.0614697468298564
0.0627197695510647
0.0620947581904606
0.063969792272273
0.0617822525101585
0.0633447809116689
0.0608447354692522
0.059907218428346
0.0630322752313668
0.0627197695510647
0.0614697468298564
0.0630322752313668
0.0642822979525751
0.0614697468298564
0.0624072638707626
0.0617822525101585
0.0624072638707626
0.0627197695510647
0.0664698377146897
0.0661573320343876
0.0633447809116689
0.0608447354692522
0.0633447809116689
0.063969792272273
0.0633447809116689
0.0652198149934814
0.067407354755596
0.0667823433949918
0.0642822979525751
0.0655323206737835
0.0624072638707626
0.0630322752313668
0.0627197695510647
0.0652198149934814
0.0642822979525751
0.0667823433949918
0.0645948036328772
0.0630322752313668
0.0592822070677418
0.0592822070677418
0.0624072638707626
0.0617822525101585
0.0614697468298564
0.0614697468298564
0.0627197695510647
0.0649073093131793
0.063657286591971
0.0614697468298564
0.063657286591971
0.0683448717965022
0.0661573320343876
0.0633447809116689
0.0642822979525751
0.0645948036328772
0.0667823433949918
0.0683448717965022
0.0686573774768043
0.0658448263540855
0.0633447809116689
0.0655323206737835
0.0617822525101585
0.0614697468298564
0.059907218428346
0.0642822979525751
0.0633447809116689
0.0595947127480439
0.0602197241086481
0.0608447354692522
0.0627197695510647
0.0667823433949918
0.0645948036328772
0.0611572411495543
0.0605322297889501
0.0602197241086481
0.063657286591971
0.0633447809116689
0.0620947581904606
0.0620947581904606
0.0655323206737835
0.0667823433949918
0.0667823433949918
0.0627197695510647
0.0620947581904606
0.063657286591971
0.0680323661162001
0.0686573774768043
0.0708449172389189
0.0702199058783147
0.0667823433949918
0.0667823433949918
0.0699074001980126
0.063969792272273
0.0642822979525751
0.0620947581904606
0.0633447809116689
0.0667823433949918
0.0683448717965022
0.0649073093131793
0.0661573320343876
0.067407354755596
0.0664698377146897
0.0680323661162001
0.0683448717965022
0.0670948490752939
0.067407354755596
0.0692823888374085
0.0708449172389189
0.0680323661162001
0.0667823433949918
0.0702199058783147
0.0720949399601272
0.071157422919221
0.0733449626813355
0.0717824342798251
0.0742824797222418
0.0739699740419397
0.0733449626813355
0.0724074456404293
0.0742824797222418
0.0745949854025439
0.0699074001980126
0.0680323661162001
0.071469928599523
0.0736574683616376
0.0755325024434501
0.0777200422055647
0.0780325478858668
0.0745949854025439
0.0720949399601272
0.0730324570010335
0.074907491082846
0.0755325024434501
0.0764700194843564
0.0783450535661689
0.075219996763148
0.0739699740419397
0.0783450535661689
0.078970064926773
0.0783450535661689
0.0764700194843564
0.0805325933282835
0.0808450990085855
0.0839701558116064
0.0874077182949293
0.0836576501313043
0.0836576501313043
0.0795950762873772
0.0817826160494918
0.0855326842131168
0.086470201254023
0.0880327296555334
0.0905327750979501
0.0945953489418772
0.0999079455070126
0.0999079455070126
0.0989704284661063
0.0945953489418772
0.0936578319009709
0.0924078091797626
0.101470473908523
0.104908036391846
0.107408081834263
0.100220451187315
0.101782979588825
0.106783070473658
0.113345689760002
0.119595803366044
0.119908309046346
0.117408263603929
0.11897079200544
0.124283388570575
0.12053332040695
0.123033365849367
0.124595894250877
0.125845916972085
0.133033547619033
0.133033547619033
0.136158604422054
0.138971155544773
0.138971155544773
0.141783706667492
0.149908854355346
0.153971428199273
0.153033911158367
0.159909036125013
0.166471655411356
0.168659195173471
0.173346780378002
0.180221905344648
0.180846916705252
0.183971973508273
0.189284570073408
0.192409626876429
0.194597166638544
0.205534865449117
0.208659922252137
0.21647256425969
0.214285024497575
0.219910126743012
0.229285297152075
0.241160513003554
0.246473109568689
0.258348325420169
0.262723404944398
0.263348416305002
0.261785887903492
0.263660921985304
0.275223632156481
0.28709884800796
0.2930364559337
0.293973972974606
0.304911671785179
0.31709939331696
0.319286933079075
0.325224541004814
0.342412353421429
0.344912398863846
0.343037364782033
0.355850097674418
0.364912762403179
0.380538046418283
0.390850733868252
0.399913398597012
0.418351233734835
0.424913853021179
0.425226358701481
0.434914034790846
0.445226722240814
0.459289477854408
0.473352233468002
0.478977335713439
0.496477653810356
0.492102574286127
0.504290295817908
0.512415443505762
0.524915670717845
0.544603528576877
0.560853823952585
0.580229176131314
0.592729403343397
0.607729675997897
0.61710484640696
0.627105028176626
0.643667829232637
0.66366819277197
0.672105846140126
0.683668556311304
0.694918760802179
0.711169056177887
0.720856732267251
0.742419624208095
0.769607618394376
0.79117051033522
0.799920669383678
0.815545953398782
0.833983788536605
0.868671919050137
0.902110026842459
0.913360231333334
0.925860458545418
0.964923668583178
0.979298929877074
1.00273685589973
1.01711211719363
1.04117505457689
1.06305045219803
1.07055058852528
1.08180079301616
1.10086363951458
1.13711429842963
1.15617714492805
1.18742771295826
1.20930311057941
1.2230533605127
1.25086636605958
1.26992921255801
1.28430447385191
1.30805490555487
1.34586809287142
1.37524362681981
1.40461916076821
1.42555704134845
1.43743225719993
1.4483699560105
1.4489949673711
1.49930838189974
1.51368364319364
1.56180951796016
1.60118523367822
1.6130604495297
1.63337331874933
1.67462406854921
1.70556213089911
1.72274994331573
1.73087509100358
1.77275085216406
1.81806417580786
1.84087709046992
1.86275248809106
1.89400305612127
1.94494148201051
1.98150464660585
2.03025553273298
2.07744389045859
2.08619404950705
2.11650710049635
2.16682051502499
2.19057094672795
2.22057149203695
2.24838449758383
2.29588536098975
2.33026098582298
2.38119941171222
2.43495038872418
2.4840137805316
2.5287020928148
2.58589063231008
2.62026625714331
2.66245452398409
2.68839249544917
2.74151846110052
2.81933237549574
2.83777021063356
2.8743333752289
2.91995920455301
2.98839794853916
3.02902368697844
3.12621295355238
3.13715065236296
3.17652636808102
3.20808944179153
3.24059003254295
3.31184132765182
3.36090471945925
3.42559339528178
3.4884070370225
3.55528325260714
3.58684632631765
3.60528416145548
3.64590989989475
3.70434846211124
3.77528725153981
3.83060075695328
3.86841394426983
3.90497710886517
3.93466514849387
4.00310389248003
4.04560466500111
4.05310480132836
4.06404250013893
4.08748042616159
4.15779420422956
4.21373272100363
4.23779565838689
4.29560920924278
4.35154772601685
4.36373544754863
4.42311152680603
4.46311225388469
4.49717537303762
4.493425304874
4.52780092970723
4.56998919654801
4.60217728161912
4.63217782692812
4.63249033260842
4.64999065070534
4.67655363353102
4.71280429244606
4.76155517857318
4.80311843405336
4.78405558755493
4.83686904752599
4.84405667817293
4.853431848582
4.85936945650774
4.84749424065626
4.84499419521384
4.81218109878212
4.81311861582303
4.77186786602315
4.76561775241711
4.77593043986708
4.78624312731705
4.80093089429125
4.79061820684128
4.76186768425349
4.75811761608986
4.7337421730263
4.733429667346
4.70186659363549
4.66249087791742
4.63436536669024
4.63405286100993
4.6146775088312
4.61530252019181
4.62030261107664
4.59592716801308
4.56623912838438
4.52123831042088
4.47279992997406
4.43873681082113
4.47123740157255
4.47436245837557
4.46561229932711
4.42529906656814
4.43498674265751
4.40873626551213
4.35592280554108
4.33560993632144
4.32373472046997
4.31279702165939
4.3440475896896
4.30998447053667
4.2687337207368
4.22904549933843
4.16279429511439
4.12810616460086
4.11091835218425
4.07029261374498
4.03122940370722
3.9990413186361
4.00810398336486
3.99310371071036
3.95247797227109
3.91997738151967
3.87622658627738
3.81466296725787
3.75653691072168
3.73903659262477
3.69341076330066
3.65497256462351
3.5940339569646
3.54965815036171
3.47965687797404
3.43340603728933
3.40621804310305
3.36746733874559
3.31027879925031
3.26496547560651
3.2043393736279
3.13246306715843
3.08871227191613
3.08152464126919
3.0683994026965
3.02902368697844
2.94745970441959
2.88527107403948
2.83152009702752
2.79089435858825
2.72901823388844
2.68995502385068
2.62495384234784
2.59089072319492
2.54526489387081
2.53370218369963
2.44120050233022
2.40713738317729
2.37713683786829
2.34057367327295
2.30651055412002
2.27182242360649
2.25088454302625
2.20963379322637
2.17432065135224
2.15119523100988
2.08963161199037
2.08181896998282
2.05931856100107
1.99587990789975
1.94462897633021
1.91587845374242
1.88494039139251
1.84368964159264
1.80118886907155
1.76243816471409
1.703374591137
1.69368691504764
1.64618605164172
1.61556049497211
1.59618514279339
1.56055949523895
1.52493384768451
1.49430829101491
1.47305790475437
1.42930710951207
1.42118196182422
1.37961870634404
1.3730560870577
1.35430574623957
1.3436805531093
1.31524253620181
1.28117941704889
1.24961634333838
1.21992830370968
1.20399051401427
1.19211529816279
1.17305245166437
1.15961470741138
1.14930201996141
1.10867628152214
1.08430083845857
1.07086309420558
1.06023790107531
1.02148719671786
1.01992466831634
0.991174145728553
0.964611162902876
0.942110753921126
0.921797884701491
0.902422532522762
0.898984970039439
0.887734765548564
0.868671919050137
0.84367146462597
0.808670828432137
0.802733220506397
0.777107754721626
0.765857550230751
0.754919851420178
0.745232175330814
0.718356686824835
0.696168783523387
0.687418624474929
0.667730766615897
0.641792795150824
0.628355050897835
0.609917215760012
0.595854460146418
0.582104210213127
0.561478835313189
0.560228812591981
0.538665920651137
0.520853096873918
0.500540227654283
0.484914943639179
0.474914761869512
0.460226994895314
0.454914398330179
0.43710157455296
0.426163875742387
0.408351051965168
0.394600802031877
0.386163148663721
0.378038000975866
0.375850461213752
0.36210021128046
0.34709993862596
0.335224722774481
0.323662012603304
0.314911853554846
0.301474109301856
0.289598893450377
0.287723859368564
0.278348688959502
0.271161058312554
0.261473382223189
0.255223268617148
0.244598075486877
0.234910399397512
0.218972609702106
0.213347507456669
0.209597439293044
0.20147229160519
0.201159785924887
0.195847189359752
0.18647201895069
0.182721950787065
0.172721769017398
0.172096757656794
0.166159149731054
0.154908945240179
0.154596439559877
0.151471382756856
0.145846280511419
0.138971155544773
0.135846098741752
0.126158422652388
0.124595894250877
0.118658286325138
0.113970701120606
0.109283115916075
0.103658013670638
0.102095485269127
0.0983454171055022
0.0958453716630855
0.0955328659827834
0.090220269417648
0.0867827069343251
0.0799075819676793
0.078970064926773
0.078657559246471
0.0730324570010335
0.0720949399601272
0.0720949399601272
0.0661573320343876
0.0605322297889501
0.0608447354692522
0.0589697013874397
0.056157150264721
0.0517820707404918
0.0517820707404918
0.0520945764207939
0.0455319571344502
0.0408443719299189
0.0402193605693147
0.0420943946511272
0.0408443719299189
0.0424069003314293
0.037406809446596
0.0342817526435752
0.0355317753647835
0.0352192696844814
0.0345942583238773
0.0320942128814606
0.0292816617587418
0.0267816163163252
0.0255315935951168
0.0249065822345127
0.0274066276769293
0.0283441447178356
0.0274066276769293
0.0242815708739085
0.0205315027102835
0.0211565140708877
0.0205315027102835
0.0189689743087731
0.0189689743087731
0.0192814799890752
0.0180314572678669
0.0158439175057523
0.0167814345466585
0.0152189061451481
0.0145938947845439
0.0145938947845439
0.014906400464846
0.0152189061451481
0.0145938947845439
0.0136563777436377
0.0133438720633356
0.0124063550224294
0.0124063550224294
0.0130313663830335
0.0120938493421273
0.0117813436618252
0.00959380389971062
0.00896879253910645
0.00928129821940854
0.00959380389971062
0.00865628685880437
0.00959380389971062
0.00709375845729396
0.00709375845729396
0.00646874709668979
0.00584373573608562
0.00584373573608562
0.00771876981789812
0.00678125277699187
0.00709375845729396
0.00740626413759604
0.0080312754982002
0.00740626413759604
0.00646874709668979
0.00396870165427313
0.00553123005578354
0.00428120733457521
0.00365619597397104
0.00459371301487729
0.00428120733457521
0.00553123005578354
0.00553123005578354
0.00396870165427313
0.00365619597397104
0.00521872437548146
0.00615624141638771
0.00521872437548146
0.00553123005578354
0.00365619597397104
0.0027186789330648
0.00365619597397104
0.00334369029366896
0.00240617325276271
0.00240617325276271
0.0027186789330648
0.00303118461336688
0.00240617325276271
0.00334369029366896
0.00303118461336688
0.00209366757246063
0.00209366757246063
0.00209366757246063
0.0027186789330648
0.00209366757246063
0.00240617325276271
0.00178116189215855
0.00209366757246063
0.00240617325276271
0.00146865621185646
0.00115615053155438
0.00146865621185646
0.00146865621185646
0.000531139170950215
0.00115615053155438
0.00178116189215855
0.00178116189215855
0.00146865621185646
0.00115615053155438
0.00178116189215855
0.00146865621185646
0.00115615053155438
0.00146865621185646
0.00209366757246063
0.00178116189215855
0.00115615053155438
0.00115615053155438
0.00146865621185646
0.00146865621185646
0.00146865621185646
0.00240617325276271
0.00178116189215855
0.00209366757246063
0.00115615053155438
0.00178116189215855
0.00115615053155438
0.000843644851252298
-9.3872189653951e-05
-0.000406377869956034
-0.000406377869956034
-9.3872189653951e-05
-9.3872189653951e-05
0.000218633490648132
0.000531139170950215
0.000218633490648132
-9.3872189653951e-05
0.000218633490648132
-0.000406377869956034
-0.000406377869956034
-0.000406377869956034
-9.3872189653951e-05
0.00115615053155438
0.000531139170950215
0.000218633490648132
0.000218633490648132
0.000843644851252298
0.000531139170950215
0.000843644851252298
-0.000406377869956034
0.000843644851252298
-9.3872189653951e-05
0.000531139170950215
0.000218633490648132
-0.000718883550258117
0.000531139170950215
0.000531139170950215
0.000843644851252298
-9.3872189653951e-05
0.000843644851252298
0.000531139170950215
-0.000406377869956034
0.000531139170950215
0.000531139170950215
0.000531139170950215
0.000843644851252298
0.000218633490648132
-9.3872189653951e-05
0.000218633490648132
0.000218633490648132
0.000843644851252298
0.000218633490648132
-0.000406377869956034
-9.3872189653951e-05
0.000218633490648132
0.000531139170950215
0.00115615053155438
0.000843644851252298
0.000531139170950215
0.00146865621185646
0.00146865621185646
0.00178116189215855
0.000531139170950215
0.000218633490648132
0.000843644851252298
0.000843644851252298
0.000843644851252298
0.000218633490648132
0.00115615053155438
0.000843644851252298
-9.3872189653951e-05
0.000843644851252298
0.000531139170950215
0.000843644851252298
0.000843644851252298
-9.3872189653951e-05
-9.3872189653951e-05
0.00146865621185646
0.000531139170950215
-9.3872189653951e-05
0.000218633490648132
0.00115615053155438
0.00115615053155438
0.000531139170950215
0.000218633490648132
0.000218633490648132
0.000531139170950215
0.00115615053155438
0.00178116189215855
0.000843644851252298
0.00115615053155438
0.00146865621185646
0.000218633490648132
0.000531139170950215
0.000843644851252298
-9.3872189653951e-05
-0.000406377869956034
0.000218633490648132
-0.000406377869956034
-0.000406377869956034
-9.3872189653951e-05
0.000218633490648132
-0.000406377869956034
-0.000406377869956034
0.000218633490648132
-9.3872189653951e-05
-0.000406377869956034
0.000531139170950215
0.000843644851252298
0.000843644851252298
0.000843644851252298
0.000218633490648132
0.000843644851252298
