# Supplementary material for: Reproducibility in cytometry: Signals analysis and its connection to uncertainty quantification
Source: PLoS One. 2023 Dec 22;18(12):e0295502. doi: 10.1371/journal.pone.0295502 (PMC10745152; doi:10.1371/journal.pone.0295502)
Supplement: S1 Data — (ZIP) [file pone.0295502.s002.zip › doublet1.txt]

0.000218633490648132
0.000843644851252298
0.000843644851252298
0.000531139170950215
0.00115615053155438
0.000531139170950215
0.000218633490648132
0.000218633490648132
0.000218633490648132
-9.3872189653951e-05
-0.000406377869956034
-0.000406377869956034
-0.000718883550258117
-0.000718883550258117
-0.000718883550258117
-0.000718883550258117
-0.000718883550258117
-9.3872189653951e-05
-0.000718883550258117
0.000218633490648132
0.000843644851252298
0.000218633490648132
0.000843644851252298
0.000531139170950215
-0.000406377869956034
0.000531139170950215
-9.3872189653951e-05
-0.000406377869956034
0.000218633490648132
-9.3872189653951e-05
0.000218633490648132
0.000218633490648132
-0.000406377869956034
-9.3872189653951e-05
0.000218633490648132
0.000843644851252298
0.000531139170950215
-9.3872189653951e-05
-9.3872189653951e-05
-9.3872189653951e-05
-0.000406377869956034
-0.000718883550258117
0.000218633490648132
-9.3872189653951e-05
0.000531139170950215
-9.3872189653951e-05
0.000531139170950215
-9.3872189653951e-05
-0.000406377869956034
-0.000718883550258117
-9.3872189653951e-05
-0.000406377869956034
-0.000406377869956034
-0.000718883550258117
-0.000406377869956034
-0.000406377869956034
0.000843644851252298
0.000218633490648132
0.000531139170950215
-9.3872189653951e-05
-0.000718883550258117
0.000531139170950215
-9.3872189653951e-05
0.000218633490648132
-0.000406377869956034
-9.3872189653951e-05
0.000843644851252298
0.000531139170950215
0.000843644851252298
0.000218633490648132
-9.3872189653951e-05
0.000531139170950215
0.000531139170950215
0.000843644851252298
0.00115615053155438
0.00115615053155438
0.00115615053155438
0.000843644851252298
-9.3872189653951e-05
-0.000406377869956034
-0.000406377869956034
-0.000406377869956034
-9.3872189653951e-05
0.000218633490648132
0.000843644851252298
0.000218633490648132
0.000531139170950215
-9.3872189653951e-05
-0.000406377869956034
0.000218633490648132
-9.3872189653951e-05
-0.000406377869956034
-0.000718883550258117
-9.3872189653951e-05
0.000531139170950215
-0.000406377869956034
0.000218633490648132
0.000218633490648132
0.000531139170950215
0.000218633490648132
0.000218633490648132
-9.3872189653951e-05
0.000218633490648132
-9.3872189653951e-05
0.000843644851252298
0.000843644851252298
-0.000406377869956034
0.000218633490648132
-9.3872189653951e-05
-0.000406377869956034
0.000531139170950215
0.000531139170950215
0.000218633490648132
0.000843644851252298
0.000218633490648132
-0.000406377869956034
-9.3872189653951e-05
0.000218633490648132
0.000531139170950215
0.000531139170950215
0.000218633490648132
-9.3872189653951e-05
0.00115615053155438
0.00115615053155438
0.00146865621185646
0.00115615053155438
0.000218633490648132
-9.3872189653951e-05
0.000531139170950215
0.000218633490648132
0.000843644851252298
-0.000406377869956034
0.000531139170950215
0.000843644851252298
-9.3872189653951e-05
0.000531139170950215
0.000218633490648132
0.000218633490648132
-9.3872189653951e-05
-0.000406377869956034
-0.000406377869956034
0.000218633490648132
0.000843644851252298
0.000843644851252298
-9.3872189653951e-05
-0.000406377869956034
0.000218633490648132
0.000218633490648132
0.000531139170950215
0.000218633490648132
0.000531139170950215
0.00115615053155438
0.000531139170950215
-9.3872189653951e-05
-0.000406377869956034
0.00115615053155438
0.00115615053155438
0.00115615053155438
0.000218633490648132
0.000218633490648132
0.00209366757246063
0.00178116189215855
0.000531139170950215
0.000843644851252298
0.00115615053155438
0.00115615053155438
0.000531139170950215
0.00115615053155438
0.000531139170950215
0.000843644851252298
0.000531139170950215
0.00178116189215855
0.00209366757246063
0.000843644851252298
0.000531139170950215
0.000843644851252298
0.000531139170950215
0.000218633490648132
0.000531139170950215
0.000531139170950215
0.00115615053155438
0.00115615053155438
0.000843644851252298
0.000843644851252298
0.00209366757246063
0.00209366757246063
0.00240617325276271
0.00209366757246063
0.00178116189215855
0.00146865621185646
0.00115615053155438
0.000531139170950215
0.000218633490648132
0.000531139170950215
0.00115615053155438
0.00209366757246063
0.00178116189215855
0.00178116189215855
0.00178116189215855
0.00146865621185646
0.00115615053155438
0.00146865621185646
0.00115615053155438
0.000531139170950215
0.00115615053155438
0.00146865621185646
0.00178116189215855
0.00115615053155438
0.000218633490648132
0.00115615053155438
0.00115615053155438
0.00209366757246063
0.0027186789330648
0.00240617325276271
0.00240617325276271
0.00209366757246063
0.00146865621185646
0.00209366757246063
0.00178116189215855
0.00146865621185646
0.00209366757246063
0.00303118461336688
0.00303118461336688
0.00303118461336688
0.00209366757246063
0.00146865621185646
0.000843644851252298
0.00178116189215855
0.00146865621185646
0.00240617325276271
0.00240617325276271
0.00240617325276271
0.00240617325276271
0.00209366757246063
0.00178116189215855
0.00240617325276271
0.00334369029366896
0.00334369029366896
0.00396870165427313
0.00365619597397104
0.00334369029366896
0.0027186789330648
0.00365619597397104
0.00521872437548146
0.00428120733457521
0.00490621869517938
0.00365619597397104
0.00428120733457521
0.00428120733457521
0.00365619597397104
0.00553123005578354
0.00646874709668979
0.00709375845729396
0.00584373573608562
0.00584373573608562
0.00584373573608562
0.00646874709668979
0.00709375845729396
0.00834378117850229
0.00928129821940854
0.00896879253910645
0.0099063095800127
0.00896879253910645
0.00771876981789812
0.00896879253910645
0.0102188152603148
0.00865628685880437
0.0099063095800127
0.0099063095800127
0.011156332301221
0.00959380389971062
0.0105313209406169
0.0120938493421273
0.0142813891042419
0.0136563777436377
0.014906400464846
0.0152189061451481
0.014906400464846
0.0161564231860544
0.0152189061451481
0.0145938947845439
0.0152189061451481
0.0161564231860544
0.018656468628471
0.0170939402269606
0.0202189970299814
0.0199064913496794
0.0195939856693773
0.0192814799890752
0.018656468628471
0.0214690197511898
0.0227190424723981
0.0202189970299814
0.0214690197511898
0.0236565595133044
0.026156604955721
0.0245940765542106
0.026156604955721
0.0277191333572314
0.026156604955721
0.0258440992754189
0.0277191333572314
0.0274066276769293
0.0274066276769293
0.0264691106360231
0.0264691106360231
0.0274066276769293
0.0289691560784398
0.0252190879148148
0.026156604955721
0.0274066276769293
0.0280316390375335
0.0274066276769293
0.0295941674390439
0.0295941674390439
0.0292816617587418
0.0286566503981377
0.0305316844799502
0.0317817072011585
0.0327192242420648
0.0355317753647835
0.0377193151268981
0.0349067640041793
0.0345942583238773
0.037406809446596
0.0383443264875022
0.0414693832905231
0.0399068548890127
0.0389693378481064
0.0380318208072002
0.0361567867253877
0.0361567867253877
0.0386568321678043
0.037406809446596
0.0370943037662939
0.0380318208072002
0.0395943492087106
0.0408443719299189
0.0399068548890127
0.0445944400935439
0.0436569230526377
0.0458444628147522
0.0433444173723356
0.044906945773846
0.0467819798556585
0.0477194968965647
0.0442819344132418
0.0436569230526377
0.0442819344132418
0.0427194060117314
0.0442819344132418
0.0477194968965647
0.0530320934617002
0.0517820707404918
0.0508445536995856
0.0489695196177731
0.0480320025768668
0.048657013937471
0.0477194968965647
0.0477194968965647
0.0495945309783772
0.0502195423389814
0.0505320480192835
0.0517820707404918
0.0511570593798877
0.0508445536995856
0.0480320025768668
0.0495945309783772
0.0508445536995856
0.0517820707404918
0.0533445991420022
0.0564696559450231
0.0570946673056272
0.0570946673056272
0.056157150264721
0.0577196786662314
0.0558446445844189
0.0580321843465335
0.0580321843465335
0.0589697013874397
0.0570946673056272
0.0586571957071376
0.0611572411495543
0.0667823433949918
0.0702199058783147
0.0664698377146897
0.0624072638707626
0.0633447809116689
0.0627197695510647
0.063657286591971
0.0664698377146897
0.0649073093131793
0.0670948490752939
0.0661573320343876
0.0624072638707626
0.0652198149934814
0.067407354755596
0.0655323206737835
0.0633447809116689
0.0658448263540855
0.067719860435898
0.0686573774768043
0.0708449172389189
0.071469928599523
0.0686573774768043
0.0649073093131793
0.0652198149934814
0.0708449172389189
0.0664698377146897
0.0692823888374085
0.0755325024434501
0.0736574683616376
0.071157422919221
0.0724074456404293
0.0717824342798251
0.0736574683616376
0.0724074456404293
0.071469928599523
0.0758450081237522
0.0761575138040543
0.0727199513207314
0.0739699740419397
0.075219996763148
0.075219996763148
0.0758450081237522
0.0758450081237522
0.0699074001980126
0.074907491082846
0.0736574683616376
0.0724074456404293
0.0720949399601272
0.0730324570010335
0.0770950308449605
0.0764700194843564
0.0767825251646585
0.0745949854025439
0.075219996763148
0.0742824797222418
0.0767825251646585
0.0799075819676793
0.0758450081237522
0.074907491082846
0.0724074456404293
0.0733449626813355
0.0736574683616376
0.0777200422055647
0.0780325478858668
0.075219996763148
0.0727199513207314
0.0720949399601272
0.0761575138040543
0.0780325478858668
0.0808450990085855
0.0764700194843564
0.0792825706070751
0.0808450990085855
0.078970064926773
0.0833451444510022
0.0830326387707001
0.0836576501313043
0.0824076274100959
0.0830326387707001
0.0836576501313043
0.0811576046888876
0.0820951217297939
0.0811576046888876
0.0808450990085855
0.082720133090398
0.0824076274100959
0.0802200876479814
0.0824076274100959
0.0774075365252626
0.075219996763148
0.0795950762873772
0.0792825706070751
0.0755325024434501
0.078970064926773
0.0802200876479814
0.0795950762873772
0.0814701103691897
0.0814701103691897
0.0811576046888876
0.0824076274100959
0.0808450990085855
0.0808450990085855
0.0836576501313043
0.0836576501313043
0.0820951217297939
0.0795950762873772
0.0814701103691897
0.0799075819676793
0.0817826160494918
0.0849076728525126
0.0842826614919084
0.0833451444510022
0.0833451444510022
0.0849076728525126
0.078657559246471
0.0824076274100959
0.0811576046888876
0.0811576046888876
0.0817826160494918
0.0817826160494918
0.0830326387707001
0.0824076274100959
0.0845951671722105
0.0880327296555334
0.0874077182949293
0.0874077182949293
0.0833451444510022
0.0802200876479814
0.0849076728525126
0.0858451898934189
0.0870952126146272
0.0886577410161376
0.0883452353358355
0.0883452353358355
0.0874077182949293
0.0880327296555334
0.0867827069343251
0.0849076728525126
0.082720133090398
0.0874077182949293
0.086470201254023
0.0861576955737209
0.0895952580570439
0.0867827069343251
0.0867827069343251
0.0892827523767418
0.0964703830236897
0.0995954398267105
0.0945953489418772
0.093970337581273
0.0936578319009709
0.0986579227858043
0.0927203148600647
0.0892827523767418
0.0924078091797626
0.0933453262206689
0.0945953489418772
0.0961578773433876
0.0958453716630855
0.0980329114252001
0.0974079000645959
0.0967828887039918
0.103033002310033
0.0992829341464084
0.097720405744898
0.100220451187315
0.0949078546221793
0.0986579227858043
0.100845462547919
0.0999079455070126
0.0999079455070126
0.100220451187315
0.106158059113054
0.10397051935094
0.112408172719096
0.115220723841815
0.11459571248121
0.118658286325138
0.116470746563023
0.11897079200544
0.123658377209971
0.122720860169065
0.12647092833269
0.127720951053898
0.12959598513571
0.132408536258429
0.134283570340242
0.136471110102356
0.147408808912929
0.144908763470513
0.146471291872023
0.1580340020432
0.157408990682596
0.163659104288638
0.168346689493169
0.169284206534075
0.178034365582533
0.183346962147669
0.183971973508273
0.183659467827971
0.193659649597637
0.205222359768815
0.211472473374856
0.212409990415762
0.218347598341502
0.221785160824825
0.229285297152075
0.233660376676304
0.241473018683856
0.245223086847481
0.259285842461075
0.270223541271648
0.284911308245846
0.294911490015512
0.299599075220044
0.302724132023064
0.312724313792731
0.332412171651762
0.343037364782033
0.360850188559252
0.370225358968314
0.377725495295564
0.392725767950064
0.403663466760637
0.410226086046981
0.425226358701481
0.4430391824787
0.46710211986196
0.473664739148304
0.483977426598273
0.508352869661835
0.53616587520872
0.557416261469262
0.573041545484366
0.608667193038804
0.634917670184179
0.640542772429616
0.654293022362908
0.666168238214387
0.69210620967946
0.726481834512689
0.749919760535345
0.779920305844345
0.803670737547303
0.828358686291168
0.852421623674428
0.890547316671282
0.922110390381793
0.945235810724147
0.974298838992241
0.998049270695199
1.02554977056178
1.05180024770716
1.08180079301616
1.11461388944788
1.1480519972402
1.18649019591735
1.21086563898092
1.24180370133082
1.26242907623076
1.31336750212
1.36993103025468
1.41524435389848
1.44086981968325
1.46680779114832
1.5230588136027
1.5689971486071
1.60462279616154
1.66681142654166
1.69493693776884
1.72493748307784
1.76150064767319
1.82025171556998
1.84462715863354
1.88212784026979
1.92275357870906
1.98931728861341
2.02150537368452
2.05369345875563
2.10056931080095
2.14150755492052
2.21088381594758
2.21900896363544
2.28213511105646
2.3183857699715
2.34619877551838
2.39932474116974
2.44245052505143
2.49307644526036
2.53807726322386
2.56339022332833
2.61245361513576
2.67370472847497
2.68964251817037
2.73339331341267
2.7693314666474
2.82495747774118
2.87808344339253
2.89589626716975
2.93995956809234
2.97621022700738
2.98871045421947
3.0683994026965
3.13683814668265
3.15433846477957
3.18590153849008
3.23496493029751
3.2793407369004
3.32652909462602
3.37152991258952
3.43590608273175
3.44528125314081
3.47590680981041
3.52559521297845
3.56559594005711
3.61840940002816
3.63184714428115
3.683410581531
3.70684850755365
3.75528688800048
3.76997465497467
3.77153718337618
3.78247488218676
3.82466314902754
3.83810089328053
3.86841394426983
3.90778965998789
3.88903931916977
3.9387277223378
4.00404140952093
4.00810398336486
4.05654236381168
4.09216801136612
4.12810616460086
4.14091889749325
4.15154409062352
4.19779493130823
4.22935800501874
4.20810761875819
4.24342076063233
4.26467114689287
4.29654672628368
4.34623512945172
4.35092271465625
4.36998556115467
4.37217310091679
4.41404886207727
4.45592462323775
4.47154990725285
4.51967578201937
4.52623840130572
4.53030097514964
4.52748842402692
4.52936345810874
4.51123812865121
4.54905131596777
4.54530124780414
4.5690516795071
4.59280211121006
4.58530197488281
4.59780220209489
4.58217691807979
4.6443655484599
4.68999137778401
4.66311588927803
4.64186550301749
4.67092853128558
4.65655326999168
4.65405322454927
4.64311552573869
4.60998992362667
4.5990522248161
4.61248996906909
4.61936509403574
4.59623967369338
4.5837394464813
4.62686523036299
4.59717719073429
4.59811470777519
4.60092725889791
4.58592698624341
4.5837394464813
4.5396761455587
4.51623821953605
4.50998810593001
4.49936291279974
4.51217564569212
4.49748787871792
4.47780002085889
4.47654999813768
4.44623694714838
4.39592353261975
4.38748587925159
4.33810998176386
4.31154699893818
4.30217182852912
4.26029606736864
4.253420942402
4.21998283460967
4.16560684623711
4.12685614187965
4.07810525575253
4.03654200027235
4.03060439234661
4.01466660265121
3.99779129591489
3.9393527336984
3.91497729063484
3.88685177940765
3.86091380794258
3.8043502798079
3.78653745603068
3.76403704704893
3.7290364108551
3.69247324625976
3.64528488853414
3.57059603094195
3.52778275274056
3.50028225287398
3.45434391786957
3.42653091232269
3.4130931680697
3.36059221377895
3.32934164574874
3.27215310625346
3.2187146349218
3.20121431682488
3.14246324892809
3.13558812396145
3.0987124536858
3.06246179477076
3.04402395963294
2.98933546558007
2.96214747139379
2.91464660798787
2.84870790944413
2.79370690971097
2.77058148936861
2.73089326797025
2.69526762041581
2.65089181381292
2.603390950407
2.54995247907534
2.54745243363293
2.49932655886641
2.44901314433777
2.40932492293941
2.37244925266376
2.3183857699715
2.26525980432015
2.22150900907785
2.18119577631888
2.14213256628112
2.08900660062977
2.04494329970718
2.00431756126791
1.95681669786199
1.93494130024084
1.88837795387583
1.84587718135475
1.80150137475185
1.78431356233524
1.73931274437174
1.69493693776884
1.66743643790226
1.61337295521
1.56368455204197
1.52524635336481
1.47962052404071
1.45305754121503
1.42086945614392
1.37649364954102
1.34430556446991
1.30992993963668
1.26742916711559
1.21992830370968
1.20399051401427
1.1780525425492
1.14523944611748
1.11211384400546
1.07180061124649
1.04461261706021
1.02211220807846
0.983986515081605
0.943360776642334
0.915860276775751
0.892109845072793
0.861484288403189
0.831483743094189
0.813983424997272
0.783357868327668
0.762107482067126
0.726481834512689
0.706793976653658
0.684918579032512
0.66210566437046
0.635855187225085
0.60960471007971
0.588041818138866
0.570228994361647
0.547416079699595
0.526478199119356
0.499915216293679
0.480852369795252
0.462414534657429
0.440851642716585
0.420851279177252
0.406788523563658
0.394913307712179
0.382413080500096
0.370850370328918
0.357725131756231
0.335224722774481
0.3080367285882
0.298974063859439
0.283973791204939
0.268348507189835
0.259285842461075
0.242723041405064
0.229597802832377
0.222097666505127
0.204909854088512
0.198034729121867
0.188347053032502
0.181471928065856
0.168659195173471
0.158346507723502
0.150221360035648
0.14459625779021
0.147408808912929
0.141158695306888
0.130533502176617
0.125220905611481
0.117408263603929
0.112720678399398
0.108658104555471
0.0992829341464084
0.0905327750979501
0.0892827523767418
0.0870952126146272
0.0824076274100959
0.0742824797222418
0.0686573774768043
0.0630322752313668
0.0602197241086481
0.0586571957071376
0.0539696105026064
0.0520945764207939
0.048657013937471
0.0470944855359606
0.0445944400935439
0.0470944855359606
0.0399068548890127
0.037406809446596
0.0358442810450856
0.037406809446596
0.0342817526435752
0.0324067185617627
0.0274066276769293
0.0274066276769293
0.0277191333572314
0.0242815708739085
0.0242815708739085
0.0230315481527002
0.0202189970299814
0.0199064913496794
0.0195939856693773
0.0208440083905856
0.0180314572678669
0.0167814345466585
0.014906400464846
0.0155314118254502
0.0136563777436377
0.0133438720633356
0.0120938493421273
0.0114688379815231
0.0102188152603148
0.0105313209406169
0.011156332301221
0.011156332301221
0.0105313209406169
0.00834378117850229
0.00740626413759604
0.00709375845729396
0.00709375845729396
0.00709375845729396
0.00771876981789812
0.00896879253910645
0.00928129821940854
0.00834378117850229
0.00709375845729396
0.00865628685880437
0.00834378117850229
0.00771876981789812
0.00709375845729396
0.00615624141638771
0.00709375845729396
0.00615624141638771
0.00615624141638771
0.00584373573608562
0.00521872437548146
0.00396870165427313
0.00521872437548146
0.00396870165427313
0.00490621869517938
0.00521872437548146
0.00459371301487729
0.00521872437548146
0.00396870165427313
0.00428120733457521
0.00396870165427313
0.0027186789330648
0.00365619597397104
0.00303118461336688
0.00334369029366896
0.00428120733457521
0.00334369029366896
0.00303118461336688
0.00365619597397104
0.00240617325276271
0.00146865621185646
0.00178116189215855
0.00240617325276271
0.00209366757246063
0.00146865621185646
0.00146865621185646
0.000843644851252298
0.000843644851252298
0.00146865621185646
0.0027186789330648
0.00209366757246063
0.00240617325276271
0.00334369029366896
0.0027186789330648
0.0027186789330648
0.00146865621185646
0.00178116189215855
0.00178116189215855
0.00178116189215855
0.00178116189215855
0.000531139170950215
0.000843644851252298
0.00178116189215855
0.00115615053155438
0.00115615053155438
0.00146865621185646
0.000843644851252298
0.000218633490648132
-9.3872189653951e-05
-9.3872189653951e-05
0.000531139170950215
0.000843644851252298
0.00146865621185646
0.00178116189215855
0.000843644851252298
0.00146865621185646
0.00146865621185646
0.00209366757246063
0.000843644851252298
0.000531139170950215
0.000843644851252298
-9.3872189653951e-05
0.000843644851252298
0.000531139170950215
0.00146865621185646
0.00146865621185646
0.000843644851252298
0.00146865621185646
0.000843644851252298
0.00115615053155438
0.00146865621185646
0.00146865621185646
0.000218633490648132
0.000531139170950215
0.000218633490648132
0.000843644851252298
0.000843644851252298
-9.3872189653951e-05
-9.3872189653951e-05
0.000843644851252298
0.00240617325276271
0.00240617325276271
0.00146865621185646
0.00115615053155438
0.00115615053155438
0.00178116189215855
0.00115615053155438
0.00146865621185646
0.000843644851252298
-9.3872189653951e-05
-0.000406377869956034
0.000531139170950215
0.000218633490648132
-0.000406377869956034
0.000218633490648132
0.000843644851252298
0.00115615053155438
0.00115615053155438
0.000218633490648132
0.000843644851252298
0.000843644851252298
0.000843644851252298
0.000843644851252298
0.000218633490648132
0.000218633490648132
0.000843644851252298
0.000531139170950215
0.000843644851252298
0.000531139170950215
0.00146865621185646
0.00115615053155438
0.000843644851252298
0.000218633490648132
0.000843644851252298
0.000843644851252298
0.000843644851252298
0.000531139170950215
0.000531139170950215
0.000218633490648132
-9.3872189653951e-05
0.000843644851252298
0.00115615053155438
0.000843644851252298
0.000218633490648132
0.00115615053155438
0.000531139170950215
0.000531139170950215
0.00115615053155438
0.00178116189215855
0.000843644851252298
-9.3872189653951e-05
-0.000406377869956034
-9.3872189653951e-05
0.000531139170950215
0.000843644851252298
0.000531139170950215
0.000843644851252298
0.000843644851252298
0.000843644851252298
0.000218633490648132
0.00146865621185646
0.000843644851252298
0.000218633490648132
-0.000406377869956034
-9.3872189653951e-05
0.000218633490648132
0.000218633490648132
0.000218633490648132
0.000843644851252298
0.000843644851252298
0.00146865621185646
0.000218633490648132
0.000531139170950215
0.000218633490648132
-9.3872189653951e-05
-0.000406377869956034
0.000531139170950215
0.000218633490648132
0.000843644851252298
0.000218633490648132
0.000218633490648132
0.000218633490648132
0.000531139170950215
0.000843644851252298
0.000218633490648132
-0.000406377869956034
0.000218633490648132
0.000218633490648132
-0.000406377869956034
0.000218633490648132
-0.000406377869956034
-0.0010313892305602
-0.000406377869956034
-0.000406377869956034
0.000218633490648132
-0.0010313892305602
-0.0010313892305602
-0.000718883550258117
-0.000406377869956034
0.000218633490648132
0.000531139170950215
-9.3872189653951e-05
-9.3872189653951e-05
0.000218633490648132
0.000843644851252298
-9.3872189653951e-05
-9.3872189653951e-05
0.000531139170950215
0.00115615053155438
0.000531139170950215
-9.3872189653951e-05
0.000218633490648132
0.000218633490648132
-9.3872189653951e-05
0.000218633490648132
0.000531139170950215
0.000531139170950215
0.000531139170950215
0.000531139170950215
-0.000406377869956034
-0.000718883550258117
-9.3872189653951e-05
0.000531139170950215
0.000531139170950215
-9.3872189653951e-05
0.000531139170950215
0.000218633490648132
-9.3872189653951e-05
-0.000406377869956034
0.000218633490648132
0.000531139170950215
0.00115615053155438
-9.3872189653951e-05
-9.3872189653951e-05
-0.000406377869956034
0.000531139170950215
0.000843644851252298
0.000531139170950215
