# Supplementary material for: Reproducibility in cytometry: Signals analysis and its connection to uncertainty quantification
Source: PLoS One. 2023 Dec 22;18(12):e0295502. doi: 10.1371/journal.pone.0295502 (PMC10745152; doi:10.1371/journal.pone.0295502)
Supplement: S1 Data — (ZIP) [file pone.0295502.s002.zip › singlets.txt]

0.000531139170950215,0.000843644851252298,-9.3872189653951e-05,0.000531139170950215,-0.000406377869956034,0.000218633490648132,-0.000406377869956034,0.000218633490648132,-9.3872189653951e-05,-9.3872189653951e-05,0.000218633490648132,-0.000718883550258117,-9.3872189653951e-05,0.00146865621185646,0.00115615053155438,0.000531139170950215,-9.3872189653951e-05,0.000531139170950215,-0.000406377869956034,-9.3872189653951e-05,0.000218633490648132,-9.3872189653951e-05,-0.000406377869956034,-0.000406377869956034,-0.000406377869956034,0.000531139170950215,-9.3872189653951e-05,0.000843644851252298,-0.000406377869956034,-0.000718883550258117,0.000531139170950215,-0.000406377869956034,0.000218633490648132,-0.0010313892305602,-0.0010313892305602,0.000218633490648132,0.000531139170950215,0.000218633490648132,0.000218633490648132,0.00115615053155438,0.000218633490648132,0.000531139170950215,-0.000718883550258117,-0.00134389491086228,0.000218633490648132,-9.3872189653951e-05,0.000218633490648132,-9.3872189653951e-05,0.000531139170950215,-0.000718883550258117,0.000218633490648132,0.000531139170950215,-9.3872189653951e-05,-0.000406377869956034,0.000843644851252298,0.000218633490648132,-9.3872189653951e-05,0.000843644851252298,-9.3872189653951e-05,0.000843644851252298,-9.3872189653951e-05,-0.000406377869956034,0.000843644851252298,-0.000406377869956034,-9.3872189653951e-05,0.000218633490648132,-0.000718883550258117,-9.3872189653951e-05,-0.000406377869956034,-0.000406377869956034,0.000218633490648132,-9.3872189653951e-05,0.000531139170950215,0.000843644851252298,-0.000406377869956034,0.000218633490648132,-0.000406377869956034,0.000843644851252298,0.000218633490648132,0.000531139170950215,-0.000406377869956034,-0.000718883550258117,0.000218633490648132,0.000218633490648132,0.000531139170950215,0.000218633490648132,-0.000718883550258117,0.00115615053155438,0.000218633490648132,-0.000406377869956034,-9.3872189653951e-05,0.000531139170950215,-0.000406377869956034,0.000218633490648132,-9.3872189653951e-05,-9.3872189653951e-05,0.000218633490648132,0.000218633490648132,0.000218633490648132,0.000218633490648132,-9.3872189653951e-05,-0.000718883550258117,0.000531139170950215,-0.000406377869956034,0.000218633490648132,0.000843644851252298,-9.3872189653951e-05,-9.3872189653951e-05,-9.3872189653951e-05,0.00115615053155438,0.000218633490648132,-0.000718883550258117,-9.3872189653951e-05,-0.000406377869956034,-0.000406377869956034,0.000218633490648132,-9.3872189653951e-05,0.000843644851252298,-9.3872189653951e-05,0.000531139170950215,-0.0010313892305602,0.000843644851252298,-0.000406377869956034,-0.0010313892305602,0.00115615053155438,-9.3872189653951e-05,0.000531139170950215,-0.000406377869956034,0.000218633490648132,0.00115615053155438,0.000218633490648132,0.000531139170950215,-0.000406377869956034,0.000531139170950215,-0.000718883550258117,0.000843644851252298,-9.3872189653951e-05,-0.000406377869956034,-9.3872189653951e-05,-9.3872189653951e-05,-0.000718883550258117,-0.000406377869956034,0.000218633490648132,0.000218633490648132,0.000531139170950215,-9.3872189653951e-05,-0.0010313892305602,-9.3872189653951e-05,-9.3872189653951e-05,-0.000718883550258117,0.000218633490648132,0.000218633490648132,0.000531139170950215,-9.3872189653951e-05,-9.3872189653951e-05,-0.000718883550258117,-0.000406377869956034,-9.3872189653951e-05,-9.3872189653951e-05,-9.3872189653951e-05,0.000218633490648132,0.000218633490648132,0.000531139170950215,0.000531139170950215,-9.3872189653951e-05,0.000218633490648132,0.000531139170950215,-0.000718883550258117,-9.3872189653951e-05,0.000218633490648132,-0.000406377869956034,0.000531139170950215,0.000531139170950215,0.000218633490648132,-9.3872189653951e-05,-0.000718883550258117,0.000218633490648132,-9.3872189653951e-05,-0.000718883550258117,0.000218633490648132,-9.3872189653951e-05,-0.0010313892305602,-9.3872189653951e-05,-0.000406377869956034,-9.3872189653951e-05,0.000531139170950215,-0.000406377869956034,0.000531139170950215,-0.000718883550258117,0.000218633490648132,-0.000718883550258117,-9.3872189653951e-05,-9.3872189653951e-05,0.000843644851252298,0.000531139170950215,0.000218633490648132,0.000218633490648132,-0.000406377869956034,-0.000406377869956034,-9.3872189653951e-05,0.000531139170950215,0.000218633490648132,0.000531139170950215,0.000531139170950215,-9.3872189653951e-05,-0.000718883550258117,0.000531139170950215,0.000218633490648132,0.000843644851252298,0.000531139170950215,0.000843644851252298,0.000843644851252298,-9.3872189653951e-05,-0.000406377869956034,0.000531139170950215,0.000218633490648132,0.000843644851252298,0.000218633490648132,-9.3872189653951e-05,0.00178116189215855,0.000531139170950215,-9.3872189653951e-05,-0.000406377869956034,0.000218633490648132,-9.3872189653951e-05,0.00115615053155438,-0.000406377869956034,0.000218633490648132,0.00115615053155438,0.000218633490648132,-9.3872189653951e-05,-9.3872189653951e-05,0.000218633490648132,-0.000718883550258117,0.000531139170950215,-0.000406377869956034,0.000843644851252298,-0.000406377869956034,-0.000406377869956034,-0.00134389491086228,-9.3872189653951e-05,-0.000406377869956034,0.000843644851252298,-0.000406377869956034,0.000843644851252298,0.000218633490648132,-0.000406377869956034,-0.000406377869956034,-9.3872189653951e-05,-0.000718883550258117,-9.3872189653951e-05,-0.000718883550258117,-9.3872189653951e-05,-0.000718883550258117,0.00115615053155438,0.000531139170950215,0.000843644851252298,-0.000406377869956034,-9.3872189653951e-05,-0.000406377869956034,-9.3872189653951e-05,0.000218633490648132,0.000218633490648132,0.000531139170950215,0.000531139170950215,-0.000406377869956034,-0.000406377869956034,-9.3872189653951e-05,-0.000406377869956034,-0.000718883550258117,-9.3872189653951e-05,0.000218633490648132,0.000531139170950215,-0.000718883550258117,-9.3872189653951e-05,0.000531139170950215,0.000218633490648132,-9.3872189653951e-05,0.000218633490648132,-9.3872189653951e-05,-0.000406377869956034,0.00115615053155438,0.00115615053155438,0.000843644851252298,0.000843644851252298,-0.000406377869956034,-0.000718883550258117,-9.3872189653951e-05,0.000218633490648132,-0.000718883550258117,0.000218633490648132,0.000218633490648132,0.000843644851252298,-9.3872189653951e-05,0.000843644851252298,0.000218633490648132,0.000531139170950215,-0.000406377869956034,-0.000406377869956034,0.000531139170950215,-9.3872189653951e-05,0.000218633490648132,0.00178116189215855,-0.000406377869956034,0.000218633490648132,-9.3872189653951e-05,-9.3872189653951e-05,-0.000718883550258117,-9.3872189653951e-05,0.000531139170950215,-0.000406377869956034,-9.3872189653951e-05,-9.3872189653951e-05,0.000218633490648132,0.000218633490648132,0.000531139170950215,0.000218633490648132,-0.000406377869956034,0.00209366757246063,0.000531139170950215,-9.3872189653951e-05,-9.3872189653951e-05,-0.000718883550258117,-9.3872189653951e-05,-9.3872189653951e-05,-9.3872189653951e-05,0.00115615053155438,0.000531139170950215,0.00115615053155438,-0.000718883550258117,0.000218633490648132,-0.000406377869956034,-9.3872189653951e-05,-0.000406377869956034,-0.000718883550258117,-0.000406377869956034,0.000843644851252298,-0.000406377869956034,-9.3872189653951e-05,-9.3872189653951e-05,-0.0010313892305602,-9.3872189653951e-05,0.000218633490648132,0.000218633490648132,-0.000406377869956034,0.000531139170950215,0.000218633490648132,-0.000406377869956034,0.00178116189215855,-9.3872189653951e-05,0.000218633490648132,0.00115615053155438,-0.0010313892305602,-0.000406377869956034,0.000843644851252298,-0.000406377869956034,-9.3872189653951e-05,-0.000406377869956034,-0.0010313892305602,0.000218633490648132,0.000218633490648132,0.00115615053155438,0.000218633490648132,0.000218633490648132,0.000218633490648132,-0.000406377869956034,0.000843644851252298,-0.000718883550258117,-9.3872189653951e-05,0.000218633490648132,-9.3872189653951e-05,-9.3872189653951e-05,0.00115615053155438,-9.3872189653951e-05,-0.000406377869956034,-0.000406377869956034,-9.3872189653951e-05,0.000218633490648132,-0.000406377869956034,0.000843644851252298,0.00146865621185646,0.000218633490648132,0.000531139170950215,0.000531139170950215,-9.3872189653951e-05,0.000531139170950215,0.000218633490648132,-0.000718883550258117,-9.3872189653951e-05,-0.000406377869956034,-0.000406377869956034,0.000531139170950215,0.000218633490648132,-0.000718883550258117,-0.000406377869956034,0.000218633490648132,-9.3872189653951e-05,0.000843644851252298,-0.000406377869956034,0.000531139170950215,-0.000406377869956034,0.000531139170950215,0.000218633490648132,-0.000718883550258117,0.000531139170950215,0.000218633490648132,-0.000718883550258117,0.000531139170950215,0.00146865621185646,-9.3872189653951e-05,-0.000406377869956034,-0.000406377869956034,0.000531139170950215,0.000218633490648132,-0.000406377869956034,-0.00134389491086228,-0.000406377869956034,-0.000718883550258117,-9.3872189653951e-05,0.000218633490648132,-0.000718883550258117,0.00115615053155438,-0.000406377869956034,0.000218633490648132,-9.3872189653951e-05,-9.3872189653951e-05,0.000843644851252298,-9.3872189653951e-05,-9.3872189653951e-05,0.000218633490648132,0.000531139170950215,0.000218633490648132,-0.000406377869956034,0.000218633490648132,0.000218633490648132,0.000218633490648132,-0.00134389491086228,-0.000406377869956034,-9.3872189653951e-05,-9.3872189653951e-05,-0.000406377869956034,-9.3872189653951e-05,-9.3872189653951e-05,0.000218633490648132,0.00115615053155438,0.00146865621185646,-9.3872189653951e-05,0.000531139170950215,0.000218633490648132,0.000531139170950215,0.000531139170950215,0.000218633490648132,0.000843644851252298,-0.000718883550258117,-9.3872189653951e-05,0.000218633490648132,0.000218633490648132,0.000843644851252298,0.000218633490648132,0.000531139170950215,0.000218633490648132,0.000218633490648132,0.000843644851252298,-9.3872189653951e-05,-0.000406377869956034,-9.3872189653951e-05,-0.000718883550258117,0.000218633490648132,0.000843644851252298,0.000843644851252298,-9.3872189653951e-05,0.000218633490648132,-0.000406377869956034,0.000218633490648132,-9.3872189653951e-05,-0.000406377869956034,-0.000406377869956034,0.000531139170950215,0.000218633490648132,0.000843644851252298,-9.3872189653951e-05,0.000218633490648132,0.000218633490648132,-0.000406377869956034,-0.000406377869956034,-0.000406377869956034,0.000218633490648132,-9.3872189653951e-05,-9.3872189653951e-05,0.000218633490648132,-0.000406377869956034,-9.3872189653951e-05,0.000531139170950215,0.000531139170950215,0.000218633490648132,0.000218633490648132,-0.000718883550258117,0.000218633490648132,-0.000718883550258117,-9.3872189653951e-05,0.000218633490648132,-0.000406377869956034,-0.000406377869956034,-0.000406377869956034,0.000218633490648132,-0.000718883550258117,-0.000718883550258117,-0.000406377869956034,-0.000406377869956034,-9.3872189653951e-05,0.000531139170950215,-9.3872189653951e-05,-0.000406377869956034,0.000218633490648132,-9.3872189653951e-05,-9.3872189653951e-05,0.000531139170950215,-0.000718883550258117,-9.3872189653951e-05,0.000531139170950215,0.000843644851252298,-9.3872189653951e-05,0.000218633490648132,-9.3872189653951e-05,-0.000406377869956034,-0.000406377869956034,-9.3872189653951e-05,0.000531139170950215,0.000843644851252298,0.00115615053155438,0.000218633490648132,-0.000406377869956034,-9.3872189653951e-05,-0.000406377869956034,0.000843644851252298,0.000218633490648132,0.000218633490648132,-9.3872189653951e-05,0.00115615053155438,0.000218633490648132,0.000218633490648132,0.000218633490648132,-0.000406377869956034,-9.3872189653951e-05,-0.000406377869956034,-0.000718883550258117,-9.3872189653951e-05,0.00115615053155438,0.000218633490648132,-9.3872189653951e-05,-0.000406377869956034,0.000843644851252298,-0.000406377869956034,0.000218633490648132,0.000531139170950215,0.000843644851252298,0.000218633490648132,0.000218633490648132,-0.0010313892305602,0.000843644851252298,-0.000718883550258117,0.000218633490648132,-0.000718883550258117,-0.000406377869956034,0.000218633490648132,-0.000406377869956034,-9.3872189653951e-05,-0.0010313892305602,0.000218633490648132,-0.000718883550258117,0.000843644851252298,0.000843644851252298,-0.000406377869956034,0.000531139170950215,-9.3872189653951e-05,-0.000406377869956034,-0.000406377869956034,0.000218633490648132,-9.3872189653951e-05,0.000218633490648132,0.000843644851252298,-9.3872189653951e-05,0.00146865621185646,-9.3872189653951e-05,0.000218633490648132,0.000843644851252298,-9.3872189653951e-05,0.000218633490648132,0.00146865621185646,-9.3872189653951e-05,-0.000718883550258117,-9.3872189653951e-05,0.000218633490648132,-9.3872189653951e-05,0.00115615053155438,-9.3872189653951e-05,0.000843644851252298,-9.3872189653951e-05,-9.3872189653951e-05,-0.000718883550258117,-9.3872189653951e-05,-9.3872189653951e-05,-9.3872189653951e-05,-0.000406377869956034,-9.3872189653951e-05,0.000531139170950215,-0.000406377869956034,0.000218633490648132,-0.000718883550258117,-0.000718883550258117,-0.000406377869956034,0.000218633490648132,0.000843644851252298,-9.3872189653951e-05,0.000218633490648132,0.000218633490648132,0.000218633490648132,0.000218633490648132,-9.3872189653951e-05,-9.3872189653951e-05,0.000218633490648132,-9.3872189653951e-05,-9.3872189653951e-05,0.000218633490648132,0.000531139170950215,-9.3872189653951e-05,0.00178116189215855,-9.3872189653951e-05,-0.000718883550258117,0.000531139170950215,0.000218633490648132,-0.000718883550258117,0.000218633490648132,-0.000406377869956034,-0.000718883550258117,-9.3872189653951e-05,-9.3872189653951e-05,-9.3872189653951e-05,-0.000718883550258117,-0.000406377869956034,-9.3872189653951e-05,-0.000406377869956034,0.000218633490648132,-0.000406377869956034,0.000218633490648132,0.000531139170950215,-9.3872189653951e-05,-9.3872189653951e-05,-0.000406377869956034,-0.000406377869956034,-0.000406377869956034,-9.3872189653951e-05,-9.3872189653951e-05,-9.3872189653951e-05,-0.000406377869956034,-9.3872189653951e-05,-9.3872189653951e-05,-9.3872189653951e-05,-9.3872189653951e-05,-9.3872189653951e-05,0.000843644851252298,-0.000406377869956034,-9.3872189653951e-05,0.000218633490648132,-9.3872189653951e-05,-9.3872189653951e-05,0.000843644851252298,0.000218633490648132,-0.0010313892305602,-0.000406377869956034,0.000531139170950215,0.000218633490648132,-0.000718883550258117,-9.3872189653951e-05,-9.3872189653951e-05,-9.3872189653951e-05,-0.000406377869956034,-0.00134389491086228,-0.000406377869956034,-0.000406377869956034,-9.3872189653951e-05,-9.3872189653951e-05,0.000531139170950215,-9.3872189653951e-05,0.000531139170950215,-0.000406377869956034,0.000531139170950215,0.000218633490648132,-9.3872189653951e-05,0.000843644851252298,-9.3872189653951e-05,0.000531139170950215,0.000218633490648132,-0.000406377869956034,-9.3872189653951e-05,-0.000718883550258117,-9.3872189653951e-05,0.000218633490648132,-0.000406377869956034,0.000531139170950215,0.000531139170950215,-0.000718883550258117,-9.3872189653951e-05,-9.3872189653951e-05,0.000843644851252298,0.000531139170950215,-0.000406377869956034,-9.3872189653951e-05,-0.000718883550258117,-0.000406377869956034,-9.3872189653951e-05,-0.000406377869956034,-9.3872189653951e-05,-9.3872189653951e-05,-0.000718883550258117,0.000843644851252298,0.000218633490648132,-9.3872189653951e-05,-0.000718883550258117,0.00115615053155438,-9.3872189653951e-05,-0.000718883550258117,0.000218633490648132,-9.3872189653951e-05,0.000218633490648132,0.000531139170950215,-0.000406377869956034,-0.000406377869956034,-9.3872189653951e-05,-0.000406377869956034,0.000843644851252298,-9.3872189653951e-05,-0.000406377869956034,-9.3872189653951e-05,0.000531139170950215,0.000843644851252298,0.000218633490648132,0.000531139170950215,0.000531139170950215,-9.3872189653951e-05,-9.3872189653951e-05,0.000531139170950215,-9.3872189653951e-05,-9.3872189653951e-05,0.000843644851252298,0.000218633490648132,0.000843644851252298,-9.3872189653951e-05,-0.000718883550258117,-0.000718883550258117,-0.000406377869956034,0.000531139170950215,0.000218633490648132,-9.3872189653951e-05,0.000531139170950215,0.000843644851252298,-9.3872189653951e-05,0.000218633490648132,0.000218633490648132,0.000843644851252298,-0.000406377869956034,0.000218633490648132,-9.3872189653951e-05,-0.000406377869956034,-0.000406377869956034,-9.3872189653951e-05,-9.3872189653951e-05,-0.000406377869956034,-9.3872189653951e-05,-9.3872189653951e-05,0.000218633490648132,-0.000406377869956034,0.000218633490648132,-9.3872189653951e-05,-9.3872189653951e-05,-0.000718883550258117,-0.000406377869956034,0.000218633490648132,0.000218633490648132,0.000218633490648132,-0.000718883550258117,-9.3872189653951e-05,-9.3872189653951e-05,0.000843644851252298,0.000531139170950215,-0.000718883550258117,0.000531139170950215,-0.000406377869956034,-9.3872189653951e-05,-0.000406377869956034,0.000843644851252298,0.000218633490648132,-0.000718883550258117,0,0.000531139170950215,-9.3872189653951e-05,-0.000406377869956034,0.000218633490648132,0.000531139170950215,-0.000406377869956034,0.000218633490648132,-9.3872189653951e-05,-9.3872189653951e-05,0.000218633490648132,-9.3872189653951e-05,0.000843644851252298,-0.000718883550258117,0.000843644851252298,0.000843644851252298,-9.3872189653951e-05,-9.3872189653951e-05,-9.3872189653951e-05,-0.000406377869956034,-0.000406377869956034,0.000218633490648132,0.000218633490648132,0.000218633490648132,0.00115615053155438,-9.3872189653951e-05,0.000218633490648132,-0.000718883550258117,-9.3872189653951e-05,-0.000406377869956034,-0.0010313892305602,0.000843644851252298,0.000843644851252298,0.000531139170950215,0.000218633490648132,0.000218633490648132,0.000218633490648132,-9.3872189653951e-05,-9.3872189653951e-05,-0.000406377869956034,-0.000406377869956034,-0.000406377869956034,-9.3872189653951e-05,-0.000406377869956034,0.000218633490648132,0.000218633490648132,-9.3872189653951e-05,-0.000718883550258117,0.000218633490648132,-0.000406377869956034,0.000218633490648132,-0.000718883550258117,-0.000406377869956034,-0.000406377869956034,0.000218633490648132,-9.3872189653951e-05,0.00146865621185646,-9.3872189653951e-05,-0.000406377869956034,-9.3872189653951e-05,0.000218633490648132,-0.000406377869956034,0.000218633490648132,-9.3872189653951e-05,0.000218633490648132,-9.3872189653951e-05,0.000218633490648132,-0.000406377869956034,-0.000718883550258117,-0.000406377869956034,-0.000406377869956034,0.000531139170950215,-9.3872189653951e-05,-9.3872189653951e-05,0.000218633490648132,0.000218633490648132,-0.000718883550258117,-9.3872189653951e-05,0.000218633490648132,-9.3872189653951e-05,-9.3872189653951e-05,-0.000718883550258117,-0.000406377869956034,0.000218633490648132,-0.000406377869956034,-0.000718883550258117,-9.3872189653951e-05,0.000218633490648132,-0.000406377869956034,-0.000406377869956034,-0.000718883550258117,0.000218633490648132,-9.3872189653951e-05,-0.000406377869956034,-0.000406377869956034,0.000218633490648132,-9.3872189653951e-05,0.000531139170950215,0.00115615053155438,0.000531139170950215,0.000218633490648132,0.000218633490648132,-0.000406377869956034,-9.3872189653951e-05,-0.000406377869956034,0.000218633490648132,-0.000718883550258117,-9.3872189653951e-05,0.000218633490648132,-0.000718883550258117,-9.3872189653951e-05,-9.3872189653951e-05,0.000218633490648132,0.000218633490648132,-0.000406377869956034,-0.000406377869956034,0.000218633490648132,-0.000406377869956034,0.000218633490648132,-0.000406377869956034,-0.000718883550258117,0.000843644851252298,0.000218633490648132,0.000531139170950215,-0.000718883550258117,-0.000406377869956034,-0.000406377869956034,-9.3872189653951e-05,-0.000718883550258117,0.000531139170950215,-9.3872189653951e-05,-9.3872189653951e-05,-0.000406377869956034,0.000531139170950215,-9.3872189653951e-05,-0.000406377869956034,-0.0010313892305602,-9.3872189653951e-05,0.000218633490648132,0.000218633490648132,0.000531139170950215,-0.000406377869956034,0.000531139170950215,-9.3872189653951e-05,-0.000406377869956034,0.000531139170950215,-0.000406377869956034,0.000218633490648132,-9.3872189653951e-05,-9.3872189653951e-05,-9.3872189653951e-05,-9.3872189653951e-05,0.000843644851252298,0.000531139170950215,0.000218633490648132,0.000218633490648132,-9.3872189653951e-05,0.000218633490648132,0.000218633490648132,0.000218633490648132,0.000843644851252298,-0.000406377869956034,-0.000406377869956034,-0.000718883550258117,0.000531139170950215,-9.3872189653951e-05,-0.000406377869956034,0.000218633490648132,-0.000718883550258117,-9.3872189653951e-05,0.000531139170950215,0.000531139170950215,0.000218633490648132,-0.000406377869956034,-9.3872189653951e-05,-0.00134389491086228,-0.000406377869956034,-9.3872189653951e-05,-9.3872189653951e-05,-0.000718883550258117,-9.3872189653951e-05,-9.3872189653951e-05,0.000218633490648132,0.000218633490648132,0.000531139170950215,0.000218633490648132,-9.3872189653951e-05,0.000218633490648132,-0.000406377869956034,-0.0010313892305602,-9.3872189653951e-05,-0.000406377869956034,-0.000718883550258117,-9.3872189653951e-05,-9.3872189653951e-05,-9.3872189653951e-05,0.000531139170950215,-0.000406377869956034,0.000843644851252298,-0.000406377869956034,-9.3872189653951e-05,-9.3872189653951e-05,-0.000406377869956034,0.000218633490648132,-9.3872189653951e-05,-0.000718883550258117,-9.3872189653951e-05,-0.000406377869956034,0.000218633490648132,-0.000406377869956034,-0.000718883550258117,-0.000406377869956034,0.000843644851252298,0.000531139170950215,-0.000406377869956034,0.000218633490648132,0.000531139170950215,0.000218633490648132,-9.3872189653951e-05,0.000218633490648132,-0.000406377869956034,0.000218633490648132,-0.00134389491086228,0.000218633490648132,0.000218633490648132,0.000218633490648132,0.000531139170950215,-0.0010313892305602,-0.000406377869956034,0.000218633490648132,-0.000406377869956034,-0.00134389491086228,-0.000406377869956034,0.000218633490648132,0.000531139170950215,-9.3872189653951e-05,0.000843644851252298,0.000531139170950215,-0.000718883550258117,-0.000406377869956034,0.00115615053155438,-9.3872189653951e-05,-9.3872189653951e-05,-9.3872189653951e-05,0.000218633490648132,0.000218633490648132,-9.3872189653951e-05,0.000218633490648132,0.000218633490648132,0.000218633490648132,0.000531139170950215,0.000218633490648132,-0.000406377869956034,0.000218633490648132,0.000218633490648132,0.000843644851252298,0.000218633490648132,-9.3872189653951e-05,0.000531139170950215,0.000218633490648132,0.000218633490648132,-0.000718883550258117,0.000218633490648132,-9.3872189653951e-05,0.00115615053155438,-9.3872189653951e-05,-9.3872189653951e-05,-0.000406377869956034,0.000531139170950215,-9.3872189653951e-05,0.000218633490648132,0.000531139170950215,0.000531139170950215,-9.3872189653951e-05,0.000218633490648132,0.000218633490648132,-0.000406377869956034,-9.3872189653951e-05,-0.000718883550258117,-0.000406377869956034,-0.000406377869956034,0.000843644851252298,-0.000718883550258117,0.000218633490648132,-9.3872189653951e-05,-0.000718883550258117,0.00115615053155438,0.000843644851252298,-9.3872189653951e-05,-9.3872189653951e-05,-0.000718883550258117,-9.3872189653951e-05,0.000531139170950215,-0.000718883550258117,0.00146865621185646,0.00146865621185646,0.000531139170950215,0.000843644851252298,0.000843644851252298,-0.000718883550258117,-0.000406377869956034,-0.000406377869956034,0.000218633490648132,0.00115615053155438,-0.000718883550258117,-9.3872189653951e-05,-9.3872189653951e-05,0.000218633490648132,-9.3872189653951e-05,0.000843644851252298,-9.3872189653951e-05,0.000218633490648132,0.000218633490648132,-9.3872189653951e-05,-9.3872189653951e-05,-0.000406377869956034,-0.000406377869956034,-9.3872189653951e-05,-0.000406377869956034,-9.3872189653951e-05,0.000218633490648132,-0.000406377869956034,0.000531139170950215,-9.3872189653951e-05,-9.3872189653951e-05,-9.3872189653951e-05,0.000531139170950215,-0.000406377869956034,0.000843644851252298,0.000531139170950215,-9.3872189653951e-05,0.00115615053155438,0.000843644851252298,0.00115615053155438,-9.3872189653951e-05,0.000218633490648132,0.000218633490648132,-0.000406377869956034,0.000218633490648132,0.000531139170950215,0.000531139170950215,0.00146865621185646,0.00115615053155438,-9.3872189653951e-05,-9.3872189653951e-05,0.000843644851252298,-9.3872189653951e-05,-0.000406377869956034,-9.3872189653951e-05,-0.000406377869956034,-0.000718883550258117,-0.000718883550258117,-9.3872189653951e-05,0.000218633490648132,-0.000718883550258117,-0.000718883550258117,0.000218633490648132,0.00178116189215855,-0.000718883550258117,-0.000406377869956034,0.000218633490648132,0.000531139170950215,0.000218633490648132,0.000531139170950215,-0.000406377869956034,-0.000718883550258117,0.000218633490648132,-0.000406377869956034,0.000218633490648132,-0.0010313892305602,0.000218633490648132,0.00146865621185646,0.00115615053155438,0.000843644851252298,-0.000718883550258117,0.000218633490648132,-0.000406377869956034,-9.3872189653951e-05,-9.3872189653951e-05,0.000531139170950215,0.000218633490648132,0.000218633490648132,0.000843644851252298,-9.3872189653951e-05,-0.000406377869956034,-0.000406377869956034,-0.000718883550258117,-9.3872189653951e-05,-0.000718883550258117,0.000531139170950215,0.000531139170950215,-0.000718883550258117,-0.000718883550258117,-0.000718883550258117,-9.3872189653951e-05,-9.3872189653951e-05,0.000218633490648132,0.000218633490648132,0.000843644851252298,-9.3872189653951e-05,-0.000406377869956034,-9.3872189653951e-05,0.000218633490648132,0.000531139170950215,0.000843644851252298,0.000843644851252298,-9.3872189653951e-05,-0.000406377869956034,-9.3872189653951e-05,-9.3872189653951e-05,-9.3872189653951e-05,0.000218633490648132,-9.3872189653951e-05,0.000843644851252298,-0.000406377869956034,-9.3872189653951e-05,0.000531139170950215,-0.000718883550258117,0.000531139170950215,0.000218633490648132,-9.3872189653951e-05,-0.000718883550258117,-9.3872189653951e-05,0.000218633490648132,0.000218633490648132,0.000218633490648132,-0.000406377869956034,0.000531139170950215,-0.000718883550258117,-0.000406377869956034,0.000218633490648132,-0.0010313892305602,0.000843644851252298,-0.000718883550258117,-0.000718883550258117,-9.3872189653951e-05,-9.3872189653951e-05,0.000218633490648132,-0.000718883550258117,0.000531139170950215,-0.000406377869956034,0.000843644851252298,-9.3872189653951e-05,-0.000718883550258117,-0.000718883550258117,0.000218633490648132,-9.3872189653951e-05,0.000531139170950215,0.000218633490648132,-0.0010313892305602,-0.000718883550258117,-0.000406377869956034,-0.000406377869956034,0.000531139170950215,-0.000718883550258117,-0.000718883550258117,-0.000406377869956034,-0.0010313892305602,-0.000718883550258117,-0.000406377869956034,0.000843644851252298,-0.000406377869956034,-0.000718883550258117,0.000218633490648132,0.000843644851252298,0.000531139170950215,-0.000406377869956034,-0.000406377869956034,0.000843644851252298,-9.3872189653951e-05,0.000843644851252298,0.000843644851252298,-9.3872189653951e-05,-9.3872189653951e-05,0.000218633490648132,-0.000718883550258117,0.000218633490648132,-9.3872189653951e-05,0.000218633490648132,-0.0010313892305602,-9.3872189653951e-05,-9.3872189653951e-05,-9.3872189653951e-05,-0.000406377869956034,-9.3872189653951e-05,0.000531139170950215,-0.000718883550258117,-0.000406377869956034,-9.3872189653951e-05,-9.3872189653951e-05,0.000218633490648132,-9.3872189653951e-05,-9.3872189653951e-05,-0.000406377869956034,0.000531139170950215,-0.000406377869956034,-0.000718883550258117,-0.000718883550258117,-0.000406377869956034,0.000218633490648132,0.000531139170950215,-0.000406377869956034,-9.3872189653951e-05,0.000218633490648132,0.000218633490648132,0.000843644851252298,-9.3872189653951e-05,-9.3872189653951e-05,-9.3872189653951e-05
0.000218633490648132,0.000218633490648132,-0.000406377869956034,-9.3872189653951e-05,0.000531139170950215,-9.3872189653951e-05,-9.3872189653951e-05,-9.3872189653951e-05,0.000531139170950215,-0.000406377869956034,0.000218633490648132,-9.3872189653951e-05,-0.000406377869956034,0.00146865621185646,0.000843644851252298,-9.3872189653951e-05,-9.3872189653951e-05,-9.3872189653951e-05,0.000843644851252298,0.000531139170950215,-9.3872189653951e-05,-9.3872189653951e-05,-0.000406377869956034,0.000218633490648132,-0.000406377869956034,0.000531139170950215,-0.000406377869956034,0.000218633490648132,0.000218633490648132,-0.000406377869956034,0.000531139170950215,-0.000718883550258117,-0.000406377869956034,0.000531139170950215,-0.000406377869956034,-9.3872189653951e-05,-0.000718883550258117,-9.3872189653951e-05,0.000843644851252298,0.00146865621185646,-9.3872189653951e-05,0.000218633490648132,-9.3872189653951e-05,-0.000406377869956034,-9.3872189653951e-05,-0.0010313892305602,0.000531139170950215,-0.000718883550258117,-9.3872189653951e-05,-0.000406377869956034,-9.3872189653951e-05,-9.3872189653951e-05,-0.000406377869956034,0.000531139170950215,0.000843644851252298,0.000218633490648132,-0.000406377869956034,0.000843644851252298,-0.000718883550258117,0.000843644851252298,-0.000406377869956034,0.000218633490648132,0.000218633490648132,0.000531139170950215,-0.000406377869956034,0.000218633490648132,0.000531139170950215,-9.3872189653951e-05,-9.3872189653951e-05,0.000218633490648132,-0.000406377869956034,-0.000406377869956034,-9.3872189653951e-05,0.000531139170950215,-0.000718883550258117,0.000218633490648132,0.000218633490648132,0.000531139170950215,-9.3872189653951e-05,0.000531139170950215,0.000218633490648132,-0.000718883550258117,0.000531139170950215,0.000218633490648132,0.000843644851252298,0.00115615053155438,-9.3872189653951e-05,0.000531139170950215,0.000218633490648132,-9.3872189653951e-05,-0.000406377869956034,0.000531139170950215,-0.000718883550258117,-9.3872189653951e-05,-9.3872189653951e-05,-9.3872189653951e-05,-9.3872189653951e-05,-9.3872189653951e-05,-0.000406377869956034,-9.3872189653951e-05,-9.3872189653951e-05,-0.000406377869956034,-9.3872189653951e-05,0.000843644851252298,-0.000406377869956034,-9.3872189653951e-05,-0.000406377869956034,-0.000406377869956034,0.000218633490648132,0.000843644851252298,0.000531139170950215,-0.000406377869956034,0.000218633490648132,-0.000406377869956034,-9.3872189653951e-05,0.000218633490648132,0.000218633490648132,-9.3872189653951e-05,-9.3872189653951e-05,0.000531139170950215,-9.3872189653951e-05,-9.3872189653951e-05,0.000531139170950215,-0.000406377869956034,0.000843644851252298,0.000531139170950215,0.000218633490648132,-0.000406377869956034,0.000218633490648132,0.000218633490648132,0.000218633490648132,0.000843644851252298,-0.000406377869956034,0.000531139170950215,-0.0010313892305602,0.000531139170950215,-9.3872189653951e-05,-9.3872189653951e-05,0.00115615053155438,-9.3872189653951e-05,0.000218633490648132,0.000218633490648132,0.00115615053155438,-0.000406377869956034,-9.3872189653951e-05,-9.3872189653951e-05,-9.3872189653951e-05,0.000531139170950215,-0.000406377869956034,-9.3872189653951e-05,-9.3872189653951e-05,0.000218633490648132,0.000218633490648132,0.000218633490648132,0.000843644851252298,0.000218633490648132,-9.3872189653951e-05,-0.000406377869956034,-0.000406377869956034,0.000218633490648132,-9.3872189653951e-05,-0.000406377869956034,-9.3872189653951e-05,0.000218633490648132,-9.3872189653951e-05,-9.3872189653951e-05,-9.3872189653951e-05,-0.000406377869956034,-0.000406377869956034,0.000218633490648132,-0.000718883550258117,0.000218633490648132,0.000218633490648132,0.000218633490648132,-9.3872189653951e-05,-0.0010313892305602,-9.3872189653951e-05,-0.000406377869956034,-0.000718883550258117,-9.3872189653951e-05,-0.000406377869956034,-0.000718883550258117,0.000218633490648132,-0.000718883550258117,-9.3872189653951e-05,0.000843644851252298,0.000218633490648132,0.000531139170950215,-0.000718883550258117,0.000531139170950215,-0.000718883550258117,0.000218633490648132,0.000218633490648132,0.000531139170950215,0.000531139170950215,-9.3872189653951e-05,-9.3872189653951e-05,-0.000406377869956034,-0.0010313892305602,-9.3872189653951e-05,0.00115615053155438,0.000218633490648132,0.00115615053155438,0.000218633490648132,-0.000406377869956034,-0.000406377869956034,0.000843644851252298,0.000531139170950215,0.000218633490648132,0.00115615053155438,0.00115615053155438,0.000531139170950215,-0.000718883550258117,0.000531139170950215,-9.3872189653951e-05,0.000531139170950215,0.00115615053155438,-9.3872189653951e-05,-0.000718883550258117,0.00209366757246063,0.000531139170950215,-0.000406377869956034,-0.000718883550258117,0.000843644851252298,0.000218633490648132,0.000843644851252298,-0.000718883550258117,-9.3872189653951e-05,0.000218633490648132,0.000531139170950215,-9.3872189653951e-05,0.000218633490648132,-9.3872189653951e-05,-0.000718883550258117,0.00115615053155438,-0.000718883550258117,-9.3872189653951e-05,-9.3872189653951e-05,-0.000406377869956034,-0.000406377869956034,0.000218633490648132,-9.3872189653951e-05,0.000531139170950215,-0.000718883550258117,0.000843644851252298,-0.000406377869956034,-9.3872189653951e-05,-9.3872189653951e-05,0.000218633490648132,-9.3872189653951e-05,-9.3872189653951e-05,-0.000406377869956034,0.000531139170950215,-9.3872189653951e-05,0.000531139170950215,0.000218633490648132,0.000218633490648132,-0.000406377869956034,-0.000718883550258117,-9.3872189653951e-05,-0.000406377869956034,0.00115615053155438,0.000218633490648132,0.000843644851252298,0.000218633490648132,-0.000718883550258117,0.000843644851252298,-9.3872189653951e-05,-9.3872189653951e-05,-0.000718883550258117,-9.3872189653951e-05,-9.3872189653951e-05,0.000531139170950215,-0.000718883550258117,0.000218633490648132,-9.3872189653951e-05,-0.000406377869956034,-9.3872189653951e-05,0.000531139170950215,-9.3872189653951e-05,0.000531139170950215,-9.3872189653951e-05,0.000218633490648132,-0.000406377869956034,0.000531139170950215,0.000218633490648132,0.000843644851252298,0.000218633490648132,0.00115615053155438,-9.3872189653951e-05,0.000531139170950215,-9.3872189653951e-05,0.000843644851252298,0.000218633490648132,0.000531139170950215,0.000531139170950215,0.000218633490648132,-0.000718883550258117,0.000843644851252298,0.000843644851252298,0.000531139170950215,0.000531139170950215,0.000531139170950215,-9.3872189653951e-05,-0.000718883550258117,-0.000718883550258117,0.000531139170950215,-0.000406377869956034,0.000218633490648132,-9.3872189653951e-05,-0.000718883550258117,0.000843644851252298,-9.3872189653951e-05,-9.3872189653951e-05,0.000218633490648132,-9.3872189653951e-05,-0.000718883550258117,-9.3872189653951e-05,0.000843644851252298,0.000531139170950215,-0.000718883550258117,-9.3872189653951e-05,0.000218633490648132,-9.3872189653951e-05,0.000218633490648132,-0.000406377869956034,0.000531139170950215,0.000218633490648132,-0.000406377869956034,-9.3872189653951e-05,0.000531139170950215,-9.3872189653951e-05,-0.000406377869956034,-9.3872189653951e-05,-0.0010313892305602,-0.000406377869956034,0.000843644851252298,-0.000406377869956034,-9.3872189653951e-05,-0.000406377869956034,-9.3872189653951e-05,-9.3872189653951e-05,-0.000718883550258117,0.000218633490648132,0.000218633490648132,0.000218633490648132,-9.3872189653951e-05,0.000531139170950215,0.00115615053155438,-0.000406377869956034,0.000531139170950215,-9.3872189653951e-05,-9.3872189653951e-05,-0.000718883550258117,-9.3872189653951e-05,0.000218633490648132,-9.3872189653951e-05,-9.3872189653951e-05,-0.000718883550258117,0.00115615053155438,0.000843644851252298,0.000531139170950215,0.000218633490648132,-0.000718883550258117,0.000218633490648132,-9.3872189653951e-05,0.000843644851252298,-0.000718883550258117,0.000218633490648132,0.000218633490648132,0.000531139170950215,0.000531139170950215,0.000531139170950215,0.000843644851252298,-0.000406377869956034,-0.000406377869956034,-0.000406377869956034,0.000843644851252298,-0.000406377869956034,0.000531139170950215,0.00115615053155438,0.000531139170950215,0.000218633490648132,0.000843644851252298,-9.3872189653951e-05,0.000218633490648132,0.000218633490648132,-0.000406377869956034,-9.3872189653951e-05,-0.0010313892305602,-9.3872189653951e-05,0.000531139170950215,0.000218633490648132,-0.000718883550258117,-0.000406377869956034,-0.000406377869956034,-0.000406377869956034,0.00115615053155438,-0.000406377869956034,0.000218633490648132,-0.000406377869956034,-0.000406377869956034,0.000843644851252298,-0.000718883550258117,-9.3872189653951e-05,-9.3872189653951e-05,-9.3872189653951e-05,0.00115615053155438,0.00115615053155438,-0.000406377869956034,-0.000718883550258117,-9.3872189653951e-05,0.000531139170950215,0.000218633490648132,0.000531139170950215,-0.0010313892305602,-0.000406377869956034,-0.000406377869956034,-0.000406377869956034,0.000843644851252298,0.000218633490648132,-9.3872189653951e-05,-0.000718883550258117,0.000531139170950215,0.000218633490648132,-9.3872189653951e-05,0.000531139170950215,0.000843644851252298,-0.000718883550258117,-9.3872189653951e-05,-9.3872189653951e-05,-0.000406377869956034,-0.000718883550258117,-0.000406377869956034,0.000218633490648132,-9.3872189653951e-05,-0.0010313892305602,-0.000718883550258117,-0.000406377869956034,0.000843644851252298,-9.3872189653951e-05,-0.0010313892305602,-9.3872189653951e-05,-9.3872189653951e-05,0.00115615053155438,0.00146865621185646,0.000531139170950215,0.00115615053155438,0.000218633490648132,0.000218633490648132,-0.000406377869956034,0.000843644851252298,0.000843644851252298,-0.000406377869956034,0.000218633490648132,-9.3872189653951e-05,0.000531139170950215,-9.3872189653951e-05,0.000218633490648132,0.000531139170950215,-0.000718883550258117,0.000218633490648132,0.000843644851252298,-9.3872189653951e-05,-0.000406377869956034,0.000531139170950215,-0.000406377869956034,0.000218633490648132,0.000218633490648132,0.000843644851252298,-0.000718883550258117,-9.3872189653951e-05,0.000218633490648132,0.000218633490648132,0.000843644851252298,-0.000718883550258117,-9.3872189653951e-05,0.000531139170950215,-9.3872189653951e-05,0.000218633490648132,0.000531139170950215,0.000218633490648132,-9.3872189653951e-05,-9.3872189653951e-05,0.000218633490648132,-0.000718883550258117,-9.3872189653951e-05,-9.3872189653951e-05,-0.000718883550258117,0.000218633490648132,-9.3872189653951e-05,-9.3872189653951e-05,-9.3872189653951e-05,-9.3872189653951e-05,0.000218633490648132,0.000218633490648132,-0.000718883550258117,0.000531139170950215,-0.000406377869956034,-9.3872189653951e-05,-9.3872189653951e-05,-0.000718883550258117,0.000218633490648132,-0.000718883550258117,0.000218633490648132,-0.0010313892305602,0.000218633490648132,0.000531139170950215,-0.000406377869956034,-9.3872189653951e-05,0.000531139170950215,-9.3872189653951e-05,-0.000406377869956034,0.000218633490648132,0.000218633490648132,0.000218633490648132,-9.3872189653951e-05,-0.000718883550258117,-0.000406377869956034,0.000218633490648132,-9.3872189653951e-05,-9.3872189653951e-05,0.000218633490648132,0.000218633490648132,-0.000406377869956034,-0.000718883550258117,0.000531139170950215,-9.3872189653951e-05,0.000531139170950215,0.000531139170950215,0.000218633490648132,-0.000718883550258117,-9.3872189653951e-05,0.000218633490648132,0.000218633490648132,0.000843644851252298,0.000843644851252298,-0.000406377869956034,0.000218633490648132,0.000531139170950215,0.000843644851252298,0.000218633490648132,-9.3872189653951e-05,-9.3872189653951e-05,0.000218633490648132,0.00115615053155438,0.000218633490648132,0.00115615053155438,-0.000406377869956034,0.000218633490648132,-0.0010313892305602,0.000218633490648132,-0.000718883550258117,-0.000406377869956034,0.000218633490648132,0.000843644851252298,-0.000406377869956034,-9.3872189653951e-05,-0.000718883550258117,0.000218633490648132,-0.000718883550258117,0.000218633490648132,-0.000406377869956034,-0.000718883550258117,-0.000406377869956034,-0.000718883550258117,0.00146865621185646,0.000531139170950215,-9.3872189653951e-05,-9.3872189653951e-05,-9.3872189653951e-05,-0.000406377869956034,-0.000406377869956034,0.000218633490648132,0.000531139170950215,-9.3872189653951e-05,0.000218633490648132,-0.000718883550258117,0.000531139170950215,-0.000406377869956034,0.00115615053155438,-0.000406377869956034,0.000843644851252298,-0.000718883550258117,-9.3872189653951e-05,-9.3872189653951e-05,-0.000406377869956034,-9.3872189653951e-05,0.00146865621185646,-0.000718883550258117,-9.3872189653951e-05,-0.000406377869956034,0.000531139170950215,0.000218633490648132,0.000218633490648132,-0.000406377869956034,0.000531139170950215,-0.000718883550258117,0.000218633490648132,-0.000718883550258117,0.000218633490648132,-0.000406377869956034,-9.3872189653951e-05,-0.000406377869956034,-9.3872189653951e-05,-9.3872189653951e-05,-0.000406377869956034,0.000218633490648132,-0.000718883550258117,-0.000406377869956034,-0.000718883550258117,-9.3872189653951e-05,0.000218633490648132,0.000218633490648132,-0.000718883550258117,0.000218633490648132,-9.3872189653951e-05,-0.000406377869956034,-9.3872189653951e-05,0.000218633490648132,0.000531139170950215,0.000531139170950215,-9.3872189653951e-05,0.000531139170950215,0.000531139170950215,-0.000406377869956034,0.000531139170950215,0.000531139170950215,0.000218633490648132,-9.3872189653951e-05,-9.3872189653951e-05,-0.000718883550258117,0.000843644851252298,0.000218633490648132,-9.3872189653951e-05,-0.000406377869956034,0.000531139170950215,0.000531139170950215,-0.000718883550258117,0.000218633490648132,0.000218633490648132,-9.3872189653951e-05,-0.000406377869956034,-0.000406377869956034,-0.000406377869956034,0.000531139170950215,-0.000406377869956034,-0.000406377869956034,-0.000718883550258117,-9.3872189653951e-05,-9.3872189653951e-05,0.000843644851252298,-9.3872189653951e-05,-0.000406377869956034,0.000531139170950215,0.000531139170950215,0.000218633490648132,-0.000718883550258117,-9.3872189653951e-05,0.000218633490648132,-9.3872189653951e-05,-0.000406377869956034,0.000218633490648132,-0.000406377869956034,0.000218633490648132,-0.000718883550258117,-0.000406377869956034,-9.3872189653951e-05,-0.0010313892305602,-0.000718883550258117,0.000218633490648132,-0.000406377869956034,-0.000718883550258117,0.000531139170950215,-0.000406377869956034,0.000843644851252298,-0.000718883550258117,-0.000406377869956034,-0.000406377869956034,-0.000406377869956034,-0.000406377869956034,-9.3872189653951e-05,0.000218633490648132,-0.000718883550258117,-9.3872189653951e-05,0.000531139170950215,0.000531139170950215,-9.3872189653951e-05,-9.3872189653951e-05,0.000218633490648132,0.000218633490648132,0.000218633490648132,0.000218633490648132,-0.000406377869956034,0.000531139170950215,-9.3872189653951e-05,-0.000406377869956034,-9.3872189653951e-05,-0.000406377869956034,0.000218633490648132,-9.3872189653951e-05,0.000218633490648132,0.000218633490648132,-0.000406377869956034,0.000531139170950215,-0.000406377869956034,-9.3872189653951e-05,0.000531139170950215,-9.3872189653951e-05,-0.000718883550258117,-0.000406377869956034,-0.000406377869956034,0.000531139170950215,-0.000406377869956034,-0.000406377869956034,0.000843644851252298,0.000843644851252298,-0.000406377869956034,-0.000406377869956034,-9.3872189653951e-05,0.000218633490648132,-0.000718883550258117,0.000531139170950215,-0.000406377869956034,0.000218633490648132,0.000218633490648132,-9.3872189653951e-05,-0.000406377869956034,-9.3872189653951e-05,-0.000718883550258117,0.00115615053155438,-9.3872189653951e-05,-9.3872189653951e-05,0.000218633490648132,-9.3872189653951e-05,0.000218633490648132,0.000843644851252298,-9.3872189653951e-05,-9.3872189653951e-05,-9.3872189653951e-05,0.000843644851252298,-0.000406377869956034,-0.000406377869956034,0.000218633490648132,0.000218633490648132,-9.3872189653951e-05,0.00115615053155438,0.000531139170950215,-9.3872189653951e-05,0.000218633490648132,-0.000406377869956034,0.000843644851252298,0.00115615053155438,-9.3872189653951e-05,0.000843644851252298,0.000843644851252298,-9.3872189653951e-05,-9.3872189653951e-05,-9.3872189653951e-05,-9.3872189653951e-05,-9.3872189653951e-05,0.000531139170950215,-0.000718883550258117,-9.3872189653951e-05,-9.3872189653951e-05,0.000218633490648132,-0.000406377869956034,-0.000718883550258117,-0.000718883550258117,0.000218633490648132,0.000843644851252298,-0.000718883550258117,0.000531139170950215,0.000843644851252298,-0.000718883550258117,0.000531139170950215,-0.000406377869956034,0.000218633490648132,-9.3872189653951e-05,0.000531139170950215,-0.000406377869956034,-0.000406377869956034,-0.000406377869956034,0.000531139170950215,0.000218633490648132,-0.000406377869956034,0.000218633490648132,-0.000406377869956034,-9.3872189653951e-05,-0.000718883550258117,-9.3872189653951e-05,-9.3872189653951e-05,0.000531139170950215,0,-0.000406377869956034,-9.3872189653951e-05,0.000218633490648132,0.000218633490648132,0.000531139170950215,0.000218633490648132,0.000218633490648132,0.000531139170950215,0.000218633490648132,0.000218633490648132,-0.000718883550258117,0.000218633490648132,0.000531139170950215,-0.000406377869956034,0.000531139170950215,-0.000406377869956034,0.000531139170950215,-0.000718883550258117,0.000218633490648132,-0.000406377869956034,0.000531139170950215,-9.3872189653951e-05,-0.000718883550258117,0.000531139170950215,0.000218633490648132,0.000218633490648132,-0.0010313892305602,-0.000406377869956034,-9.3872189653951e-05,-0.000718883550258117,0.000843644851252298,0.000218633490648132,0.00115615053155438,0.000218633490648132,-9.3872189653951e-05,0.000218633490648132,0.000218633490648132,-0.000406377869956034,-9.3872189653951e-05,-9.3872189653951e-05,0.000531139170950215,-0.000406377869956034,0.000531139170950215,-9.3872189653951e-05,-0.000718883550258117,0.000218633490648132,-9.3872189653951e-05,-0.000406377869956034,-9.3872189653951e-05,-9.3872189653951e-05,-9.3872189653951e-05,-0.000406377869956034,0.000218633490648132,-0.000406377869956034,-9.3872189653951e-05,0.00115615053155438,-9.3872189653951e-05,0.000218633490648132,0.000843644851252298,-0.000406377869956034,0.000531139170950215,0.000531139170950215,-0.000406377869956034,0.000531139170950215,-9.3872189653951e-05,-9.3872189653951e-05,-0.000406377869956034,-9.3872189653951e-05,-9.3872189653951e-05,-9.3872189653951e-05,-9.3872189653951e-05,-0.0010313892305602,-9.3872189653951e-05,-9.3872189653951e-05,-9.3872189653951e-05,-0.000406377869956034,-0.000406377869956034,0.000218633490648132,0.000218633490648132,0.000218633490648132,-0.000718883550258117,-0.000718883550258117,0.000218633490648132,-9.3872189653951e-05,-9.3872189653951e-05,0.000218633490648132,-9.3872189653951e-05,-9.3872189653951e-05,-0.000406377869956034,-0.000718883550258117,0.000531139170950215,0.000218633490648132,-0.000406377869956034,-0.000718883550258117,0.000531139170950215,0.000218633490648132,0.000531139170950215,0.000218633490648132,0.000218633490648132,0.000531139170950215,-9.3872189653951e-05,-9.3872189653951e-05,-9.3872189653951e-05,-0.000406377869956034,-9.3872189653951e-05,-0.000718883550258117,0.000531139170950215,0.000843644851252298,-0.000718883550258117,0.000218633490648132,-0.000406377869956034,0.000531139170950215,0.000218633490648132,-9.3872189653951e-05,-0.000718883550258117,0.000843644851252298,-9.3872189653951e-05,0.000531139170950215,-0.000718883550258117,-0.000406377869956034,0.000843644851252298,-9.3872189653951e-05,-9.3872189653951e-05,0.000218633490648132,-0.000406377869956034,-0.000406377869956034,0.000218633490648132,-0.000406377869956034,0.000218633490648132,0.000218633490648132,-0.000406377869956034,0.000218633490648132,0.000218633490648132,0.000218633490648132,-0.0010313892305602,-0.000718883550258117,-9.3872189653951e-05,-9.3872189653951e-05,-9.3872189653951e-05,0.000843644851252298,-0.000406377869956034,0.000531139170950215,0.000218633490648132,-0.000718883550258117,0.000218633490648132,-9.3872189653951e-05,0.000843644851252298,0.000218633490648132,0.000218633490648132,-9.3872189653951e-05,-9.3872189653951e-05,0.000843644851252298,-9.3872189653951e-05,-9.3872189653951e-05,0.000218633490648132,0.000218633490648132,-0.000406377869956034,-0.000406377869956034,0.000218633490648132,-9.3872189653951e-05,-0.000406377869956034,-9.3872189653951e-05,0.000218633490648132,0.000531139170950215,-0.000718883550258117,-0.000406377869956034,0.000531139170950215,-0.000718883550258117,-9.3872189653951e-05,0.000531139170950215,0.000843644851252298,0.000218633490648132,-0.000406377869956034,-0.000718883550258117,-0.000406377869956034,-0.000406377869956034,-0.000406377869956034,-9.3872189653951e-05,0.000531139170950215,-9.3872189653951e-05,-9.3872189653951e-05,-9.3872189653951e-05,0.00115615053155438,-0.000406377869956034,0.000218633490648132,-9.3872189653951e-05,-9.3872189653951e-05,-0.000718883550258117,-0.000406377869956034,0.000218633490648132,-9.3872189653951e-05,-0.000406377869956034,-9.3872189653951e-05,-0.000406377869956034,0.000218633490648132,0.000531139170950215,-9.3872189653951e-05,0.00115615053155438,-9.3872189653951e-05,-0.000406377869956034,-0.000406377869956034,-0.000406377869956034,0.000218633490648132,0.000218633490648132,-0.000406377869956034,0.000843644851252298,-0.000406377869956034,0.000218633490648132,-0.000718883550258117,-9.3872189653951e-05,-9.3872189653951e-05,0.000218633490648132,0.000218633490648132,-9.3872189653951e-05,0.000218633490648132,-0.000406377869956034,-0.000406377869956034,-0.000406377869956034,0.000218633490648132,-0.000406377869956034,0.000531139170950215,-0.000718883550258117,-0.000406377869956034,0.000531139170950215,-9.3872189653951e-05,0.000531139170950215,-0.0010313892305602,0.000218633490648132,-0.000718883550258117,0.000218633490648132,-0.00134389491086228,-0.0010313892305602,0.000531139170950215,-9.3872189653951e-05,0.000218633490648132,0.000531139170950215,0.000218633490648132,-9.3872189653951e-05,-9.3872189653951e-05,0.000531139170950215,0.00115615053155438,0.000218633490648132,-9.3872189653951e-05,0.000218633490648132,-0.000406377869956034,0.00115615053155438,0.000531139170950215,-0.000718883550258117,0.000531139170950215,-9.3872189653951e-05,-9.3872189653951e-05,-0.000406377869956034,-9.3872189653951e-05,-9.3872189653951e-05,0.000843644851252298,0.000218633490648132,-9.3872189653951e-05,0.000531139170950215,-9.3872189653951e-05,0.000218633490648132,-0.0010313892305602,-0.000718883550258117,-0.000718883550258117,0.00115615053155438,0.000218633490648132,0.000531139170950215,-0.000718883550258117,0.000218633490648132,-0.000406377869956034,0.000531139170950215,-9.3872189653951e-05,0.000531139170950215,-9.3872189653951e-05,-0.000406377869956034,-9.3872189653951e-05,-0.000406377869956034,-0.000406377869956034,0.000218633490648132,-0.000718883550258117,0.000843644851252298,-9.3872189653951e-05,-0.000718883550258117,0.000843644851252298,-0.000406377869956034,-0.000406377869956034,0.000531139170950215,-9.3872189653951e-05,0.000218633490648132,-9.3872189653951e-05,-9.3872189653951e-05,-0.000718883550258117,0.000531139170950215,-9.3872189653951e-05,-9.3872189653951e-05,0.000218633490648132,-9.3872189653951e-05,0.000843644851252298,0.000843644851252298,-9.3872189653951e-05,-0.000406377869956034,-0.000406377869956034,0.000843644851252298,-0.000406377869956034,-0.000718883550258117,-9.3872189653951e-05,-0.000406377869956034,-9.3872189653951e-05,0.000218633490648132,-0.000406377869956034,0.000218633490648132,-9.3872189653951e-05,-9.3872189653951e-05,-9.3872189653951e-05,-0.000718883550258117,-0.000406377869956034,-0.000406377869956034,-9.3872189653951e-05,-9.3872189653951e-05,-0.000718883550258117,0.000218633490648132,-9.3872189653951e-05,-9.3872189653951e-05,0.000531139170950215,-0.000406377869956034,-9.3872189653951e-05,-0.000718883550258117,-9.3872189653951e-05,0.000531139170950215,0.000531139170950215,-0.000406377869956034,0.000531139170950215,0.000218633490648132,0.00146865621185646,0.000218633490648132,0.000531139170950215,0.000218633490648132,-0.000406377869956034,-0.000406377869956034,0.000531139170950215,-9.3872189653951e-05,0.00115615053155438,0.000218633490648132,-9.3872189653951e-05,-0.000718883550258117,0.000218633490648132,-9.3872189653951e-05,-9.3872189653951e-05,-0.000406377869956034,-0.000406377869956034,0.000218633490648132,-0.000406377869956034,-9.3872189653951e-05,-9.3872189653951e-05,-9.3872189653951e-05,-9.3872189653951e-05,-9.3872189653951e-05,0.00115615053155438,-0.000718883550258117,-0.000406377869956034,0.00115615053155438,-9.3872189653951e-05,0.000531139170950215,0.000218633490648132,-0.000718883550258117,-0.000718883550258117,-0.000406377869956034,-9.3872189653951e-05,0.000843644851252298,-0.0010313892305602,0.000218633490648132,0.00115615053155438,0.000218633490648132,0.000218633490648132,-0.000406377869956034,-0.000406377869956034,0.000843644851252298,0.000218633490648132,0.000531139170950215,-0.000406377869956034,-9.3872189653951e-05,-9.3872189653951e-05,0.000843644851252298,-9.3872189653951e-05,0.000218633490648132,-0.000406377869956034,0.000218633490648132,-9.3872189653951e-05,-0.0010313892305602,-9.3872189653951e-05,0.000531139170950215,-9.3872189653951e-05,-0.000718883550258117,-0.000406377869956034,-0.000406377869956034,0.000218633490648132,-0.000406377869956034,0.000531139170950215,0.000218633490648132,-9.3872189653951e-05,-0.000406377869956034,-0.000406377869956034,0.000218633490648132,-9.3872189653951e-05,0.00146865621185646,0.000531139170950215,0.000218633490648132,-9.3872189653951e-05,-9.3872189653951e-05,-9.3872189653951e-05,-9.3872189653951e-05,0.000843644851252298,-0.000406377869956034,0.000531139170950215,-0.000406377869956034,0.000218633490648132,0.000218633490648132,-0.000406377869956034,-9.3872189653951e-05,-0.000406377869956034,-0.000406377869956034,-0.000718883550258117,0.000531139170950215,-0.000406377869956034,0.000531139170950215,-0.000406377869956034,0.000218633490648132,0.000218633490648132,-9.3872189653951e-05,-0.000406377869956034,0.000843644851252298,-0.000406377869956034,-0.000406377869956034,-9.3872189653951e-05,-9.3872189653951e-05,0.000531139170950215,-0.000406377869956034,0.000218633490648132,0.000218633490648132,0.000531139170950215,-0.0010313892305602,0.000218633490648132,-0.000406377869956034,-9.3872189653951e-05,0.000218633490648132,0.000218633490648132,-0.000718883550258117,0.000531139170950215,-9.3872189653951e-05,-0.000718883550258117,-0.000406377869956034,-0.000406377869956034,-9.3872189653951e-05,0.000218633490648132,-0.0010313892305602,-0.000406377869956034,-0.000406377869956034,-0.0010313892305602,-0.000406377869956034,-0.000406377869956034,0.000531139170950215,-0.000718883550258117,-0.000406377869956034,0.000218633490648132,-9.3872189653951e-05,0.000218633490648132,-0.000718883550258117,-9.3872189653951e-05,0.00178116189215855,0.000218633490648132,-0.000406377869956034,-0.000406377869956034,0.000218633490648132,-0.000718883550258117,0.000843644851252298,-0.000406377869956034,0.000218633490648132,0.000531139170950215,-0.000406377869956034,-9.3872189653951e-05,-9.3872189653951e-05,0.000218633490648132,-0.00134389491086228,0.000218633490648132,0.000218633490648132,0.000218633490648132,0.000218633490648132,-9.3872189653951e-05,-0.000718883550258117,-9.3872189653951e-05,0.000218633490648132,0.00115615053155438,0.000218633490648132,-9.3872189653951e-05,-9.3872189653951e-05,-0.0010313892305602,-9.3872189653951e-05,0.000218633490648132,0.000218633490648132,0.000218633490648132,0.000843644851252298,-0.000718883550258117,0.000531139170950215,-9.3872189653951e-05,-0.000406377869956034,0.000531139170950215,0.000218633490648132,-0.000406377869956034,0.000218633490648132
0.000531139170950215,-0.000406377869956034,0.00115615053155438,-9.3872189653951e-05,0.000218633490648132,0.000218633490648132,0.000218633490648132,-9.3872189653951e-05,0.000531139170950215,0.000218633490648132,0.000531139170950215,-9.3872189653951e-05,-0.00134389491086228,0.000843644851252298,0.000218633490648132,0.000531139170950215,-9.3872189653951e-05,-0.000406377869956034,0.000843644851252298,0.000531139170950215,-0.000406377869956034,-0.000718883550258117,-0.000406377869956034,0.000218633490648132,-0.000406377869956034,0.000843644851252298,0.000218633490648132,-9.3872189653951e-05,0.000843644851252298,-0.0010313892305602,0.000218633490648132,0.000218633490648132,0.000218633490648132,-9.3872189653951e-05,-0.000406377869956034,-9.3872189653951e-05,0.000218633490648132,-9.3872189653951e-05,0.000531139170950215,0.00115615053155438,0.00115615053155438,0.000218633490648132,-9.3872189653951e-05,-9.3872189653951e-05,-9.3872189653951e-05,0.000218633490648132,-9.3872189653951e-05,-9.3872189653951e-05,-0.000406377869956034,-9.3872189653951e-05,-0.000406377869956034,-0.000406377869956034,0.000531139170950215,-0.000406377869956034,0.000218633490648132,0.000218633490648132,0.000218633490648132,-9.3872189653951e-05,-0.000718883550258117,-9.3872189653951e-05,-0.000718883550258117,-9.3872189653951e-05,0.000218633490648132,-9.3872189653951e-05,0.000218633490648132,-9.3872189653951e-05,0.000843644851252298,-9.3872189653951e-05,0.000531139170950215,0.000218633490648132,0.000218633490648132,0.000218633490648132,-0.000406377869956034,0.000218633490648132,-0.000406377869956034,0.000531139170950215,-9.3872189653951e-05,-9.3872189653951e-05,-9.3872189653951e-05,0.000218633490648132,0.000218633490648132,0.000531139170950215,0.000531139170950215,0.000531139170950215,0.000843644851252298,0.000843644851252298,0.000531139170950215,0.000843644851252298,0.000843644851252298,0.000218633490648132,-9.3872189653951e-05,0.000531139170950215,-0.000718883550258117,0.000531139170950215,0.000218633490648132,-0.000406377869956034,-0.000718883550258117,-9.3872189653951e-05,-9.3872189653951e-05,-9.3872189653951e-05,0.000218633490648132,-9.3872189653951e-05,-9.3872189653951e-05,0.000531139170950215,-9.3872189653951e-05,-9.3872189653951e-05,-0.000406377869956034,-0.000718883550258117,-9.3872189653951e-05,0.000218633490648132,0.000218633490648132,-0.000406377869956034,-9.3872189653951e-05,0.000218633490648132,-0.000406377869956034,0.000531139170950215,0.000531139170950215,0.000218633490648132,-0.000406377869956034,-9.3872189653951e-05,0.000531139170950215,0.000218633490648132,0.000531139170950215,-9.3872189653951e-05,0.000531139170950215,0.000218633490648132,0.000843644851252298,-0.000406377869956034,0.000218633490648132,0.000843644851252298,-9.3872189653951e-05,0.000531139170950215,0.000218633490648132,0.000218633490648132,-0.000718883550258117,-9.3872189653951e-05,-9.3872189653951e-05,-0.000406377869956034,0.000531139170950215,-9.3872189653951e-05,0.000218633490648132,0.000531139170950215,0.00115615053155438,0.000218633490648132,-0.000406377869956034,0.00146865621185646,-0.000406377869956034,-9.3872189653951e-05,-9.3872189653951e-05,-9.3872189653951e-05,0.000531139170950215,-9.3872189653951e-05,-9.3872189653951e-05,0.000218633490648132,0.00115615053155438,-9.3872189653951e-05,0.000218633490648132,-0.000406377869956034,0.000531139170950215,0.000218633490648132,-0.000406377869956034,-0.000406377869956034,0.000531139170950215,-9.3872189653951e-05,0.000843644851252298,0.000843644851252298,0.000843644851252298,0.000218633490648132,0.000218633490648132,-9.3872189653951e-05,-0.000718883550258117,-0.000406377869956034,-9.3872189653951e-05,-9.3872189653951e-05,-9.3872189653951e-05,-0.0010313892305602,0.000531139170950215,-0.000406377869956034,-0.000718883550258117,0.000843644851252298,0.000531139170950215,-9.3872189653951e-05,-0.000718883550258117,-0.000718883550258117,0.000531139170950215,0.000843644851252298,-9.3872189653951e-05,-9.3872189653951e-05,0.000218633490648132,0.000531139170950215,-0.000406377869956034,-9.3872189653951e-05,-0.000406377869956034,-9.3872189653951e-05,0.000218633490648132,-9.3872189653951e-05,-0.000406377869956034,0.000531139170950215,-9.3872189653951e-05,-9.3872189653951e-05,0.000531139170950215,0.000843644851252298,0.000531139170950215,-9.3872189653951e-05,-0.000718883550258117,-9.3872189653951e-05,0.000218633490648132,0.000218633490648132,0.000531139170950215,0.00146865621185646,0.000218633490648132,0.000843644851252298,-0.000718883550258117,0.000218633490648132,-9.3872189653951e-05,0.000218633490648132,0.000218633490648132,-0.000718883550258117,-0.000406377869956034,0.00146865621185646,0.000218633490648132,0.000531139170950215,0.000218633490648132,0.000843644851252298,-0.000718883550258117,-9.3872189653951e-05,-9.3872189653951e-05,0.000218633490648132,0.000531139170950215,0.000218633490648132,-9.3872189653951e-05,-0.000406377869956034,-0.000406377869956034,-9.3872189653951e-05,0.000531139170950215,-0.000406377869956034,-9.3872189653951e-05,-0.000406377869956034,-0.000406377869956034,-0.000406377869956034,-0.000718883550258117,-9.3872189653951e-05,0.000843644851252298,0.000531139170950215,0.000531139170950215,-0.0010313892305602,-9.3872189653951e-05,-0.000718883550258117,0.000843644851252298,-9.3872189653951e-05,-9.3872189653951e-05,0.000531139170950215,0.000843644851252298,0.000531139170950215,-9.3872189653951e-05,-0.000406377869956034,0.000531139170950215,-9.3872189653951e-05,-0.000406377869956034,0.000843644851252298,-0.000406377869956034,0.000843644851252298,0.000218633490648132,0.000843644851252298,-0.000718883550258117,-9.3872189653951e-05,0.000218633490648132,-9.3872189653951e-05,-9.3872189653951e-05,-0.000718883550258117,0.000218633490648132,0.000531139170950215,0.000531139170950215,0.000843644851252298,0.000218633490648132,-9.3872189653951e-05,-0.000718883550258117,-9.3872189653951e-05,0.000843644851252298,-9.3872189653951e-05,0.000218633490648132,-9.3872189653951e-05,0.000531139170950215,0.000218633490648132,-0.000406377869956034,0.000218633490648132,0.000843644851252298,-9.3872189653951e-05,0.000843644851252298,-0.000406377869956034,0.000218633490648132,-9.3872189653951e-05,0.000843644851252298,0.000531139170950215,0.000531139170950215,0.000218633490648132,0.000531139170950215,-0.0010313892305602,0.000218633490648132,0.000843644851252298,-9.3872189653951e-05,0.000531139170950215,-9.3872189653951e-05,-0.000406377869956034,-0.000406377869956034,0.000218633490648132,0.000531139170950215,-9.3872189653951e-05,0.000218633490648132,-0.000406377869956034,-0.000406377869956034,0.000531139170950215,-0.000406377869956034,0.000843644851252298,-0.000406377869956034,0.000531139170950215,-9.3872189653951e-05,-0.000406377869956034,-9.3872189653951e-05,0.000531139170950215,0.000531139170950215,-0.000406377869956034,-9.3872189653951e-05,-0.000406377869956034,-0.000718883550258117,0.00115615053155438,0.000531139170950215,0.000218633490648132,-0.000406377869956034,0.000218633490648132,0.000218633490648132,-0.000406377869956034,-0.000406377869956034,-0.000718883550258117,-9.3872189653951e-05,0.000531139170950215,0.000843644851252298,0.000218633490648132,0.000531139170950215,-9.3872189653951e-05,-0.000406377869956034,-9.3872189653951e-05,-0.000406377869956034,-9.3872189653951e-05,0.000218633490648132,-0.000406377869956034,0.000843644851252298,0.000843644851252298,0.000843644851252298,-0.000718883550258117,0.000531139170950215,0.000218633490648132,0.00146865621185646,0.000218633490648132,-9.3872189653951e-05,-9.3872189653951e-05,-0.000406377869956034,0.000218633490648132,-0.0010313892305602,0.000843644851252298,0.000531139170950215,-9.3872189653951e-05,0.000218633490648132,-9.3872189653951e-05,-0.000406377869956034,-9.3872189653951e-05,0.000218633490648132,-9.3872189653951e-05,-9.3872189653951e-05,0.000218633490648132,-9.3872189653951e-05,0.000531139170950215,-9.3872189653951e-05,0.000218633490648132,-9.3872189653951e-05,0.000218633490648132,-9.3872189653951e-05,0.000218633490648132,0.000218633490648132,0.000218633490648132,0.000218633490648132,0.000843644851252298,0.000218633490648132,0.000218633490648132,-0.000718883550258117,-0.000718883550258117,-9.3872189653951e-05,-0.000406377869956034,-9.3872189653951e-05,-0.000406377869956034,-0.000718883550258117,0.000843644851252298,-9.3872189653951e-05,-0.0010313892305602,-0.000406377869956034,-0.000406377869956034,-0.000718883550258117,0.000843644851252298,-0.000406377869956034,0.000531139170950215,-9.3872189653951e-05,-0.000718883550258117,0.000218633490648132,-0.000406377869956034,0.000218633490648132,-0.000406377869956034,-0.000406377869956034,0.000218633490648132,-9.3872189653951e-05,-9.3872189653951e-05,-0.000718883550258117,-0.000718883550258117,-9.3872189653951e-05,0.000531139170950215,0.000218633490648132,-0.000406377869956034,0.000531139170950215,0.000531139170950215,-9.3872189653951e-05,0.000531139170950215,0.000843644851252298,-0.000406377869956034,-0.000406377869956034,-9.3872189653951e-05,0.000218633490648132,-0.000406377869956034,-9.3872189653951e-05,0.00178116189215855,-0.000718883550258117,0.000531139170950215,0.00146865621185646,-0.000718883550258117,-0.0010313892305602,-0.000406377869956034,0.000531139170950215,0.000843644851252298,-0.000718883550258117,-0.000718883550258117,-9.3872189653951e-05,-0.000718883550258117,0.000218633490648132,-0.000718883550258117,-0.000406377869956034,0.000218633490648132,0.000843644851252298,0.000843644851252298,-9.3872189653951e-05,0.00146865621185646,0.000531139170950215,-9.3872189653951e-05,-9.3872189653951e-05,0.000218633490648132,0.000531139170950215,-0.000718883550258117,-0.000406377869956034,-0.000718883550258117,0.000218633490648132,-9.3872189653951e-05,-0.000406377869956034,0.000843644851252298,-0.0010313892305602,0.000218633490648132,0.000218633490648132,-0.000406377869956034,-9.3872189653951e-05,0.000218633490648132,-9.3872189653951e-05,-0.000406377869956034,-0.000406377869956034,0.000218633490648132,-0.000718883550258117,-0.000406377869956034,0.000843644851252298,-0.000406377869956034,0.000218633490648132,-9.3872189653951e-05,-9.3872189653951e-05,0.000218633490648132,-0.000406377869956034,-9.3872189653951e-05,0.00146865621185646,0.000218633490648132,-9.3872189653951e-05,-0.000406377869956034,0.00146865621185646,-0.000718883550258117,-0.0010313892305602,-0.000406377869956034,-9.3872189653951e-05,0.000218633490648132,0.000218633490648132,-9.3872189653951e-05,0.000218633490648132,0.000218633490648132,0.00146865621185646,0.000531139170950215,-9.3872189653951e-05,-9.3872189653951e-05,-0.000718883550258117,-9.3872189653951e-05,-9.3872189653951e-05,-0.000718883550258117,-0.000406377869956034,-0.000406377869956034,-9.3872189653951e-05,-9.3872189653951e-05,0.000218633490648132,0.000843644851252298,-0.000718883550258117,-9.3872189653951e-05,0.000531139170950215,-9.3872189653951e-05,0.000218633490648132,-9.3872189653951e-05,0.000218633490648132,0.000218633490648132,-0.000406377869956034,0.000218633490648132,-0.000406377869956034,0.000218633490648132,-0.000406377869956034,-9.3872189653951e-05,-9.3872189653951e-05,-0.000406377869956034,-0.000718883550258117,-0.000406377869956034,0.000218633490648132,-9.3872189653951e-05,0.000218633490648132,0.000843644851252298,0.000218633490648132,-0.000406377869956034,0.000531139170950215,-9.3872189653951e-05,-9.3872189653951e-05,0.000531139170950215,0.00146865621185646,-0.000718883550258117,0.000218633490648132,0.00115615053155438,-0.000406377869956034,-9.3872189653951e-05,-9.3872189653951e-05,-0.000406377869956034,-9.3872189653951e-05,0.00115615053155438,0.000531139170950215,0.00115615053155438,-9.3872189653951e-05,0.000218633490648132,0.000531139170950215,-9.3872189653951e-05,-0.000406377869956034,-0.000406377869956034,0.000531139170950215,0.000843644851252298,-0.000406377869956034,-9.3872189653951e-05,-9.3872189653951e-05,-9.3872189653951e-05,-0.000406377869956034,-9.3872189653951e-05,-0.000718883550258117,0.000218633490648132,-0.000406377869956034,-9.3872189653951e-05,-9.3872189653951e-05,0.000218633490648132,-0.000406377869956034,0.000218633490648132,-9.3872189653951e-05,-0.000406377869956034,0.000218633490648132,0.000531139170950215,0.000843644851252298,-0.000406377869956034,-9.3872189653951e-05,0.000218633490648132,-9.3872189653951e-05,-0.000718883550258117,0.000531139170950215,0.000218633490648132,0.000531139170950215,-0.000406377869956034,-0.000406377869956034,-9.3872189653951e-05,-0.000406377869956034,-9.3872189653951e-05,0.000218633490648132,-9.3872189653951e-05,0.000531139170950215,-9.3872189653951e-05,0.000531139170950215,0.00115615053155438,0.00115615053155438,-9.3872189653951e-05,-9.3872189653951e-05,-0.000718883550258117,-0.000406377869956034,-0.000406377869956034,-9.3872189653951e-05,-0.000406377869956034,-0.000718883550258117,0.000218633490648132,0.000531139170950215,-0.000406377869956034,-9.3872189653951e-05,-9.3872189653951e-05,-9.3872189653951e-05,0.000218633490648132,-0.000406377869956034,0.000218633490648132,0.000218633490648132,-9.3872189653951e-05,-0.000718883550258117,0.000218633490648132,0.000218633490648132,0.000218633490648132,-9.3872189653951e-05,0.000531139170950215,0.000218633490648132,-9.3872189653951e-05,-9.3872189653951e-05,0.000843644851252298,0.000218633490648132,0.000218633490648132,0.000843644851252298,0.000218633490648132,0.000531139170950215,-0.000406377869956034,-0.000406377869956034,0.000531139170950215,0.000531139170950215,0.000218633490648132,-9.3872189653951e-05,-0.000406377869956034,-0.000406377869956034,0.000843644851252298,-0.000718883550258117,-0.000406377869956034,-0.000406377869956034,-0.000406377869956034,0.000218633490648132,-0.000718883550258117,0.000218633490648132,-9.3872189653951e-05,-9.3872189653951e-05,-9.3872189653951e-05,-0.000406377869956034,0.000843644851252298,0.000531139170950215,0.000531139170950215,0.000843644851252298,0.000218633490648132,0.000218633490648132,-9.3872189653951e-05,-0.000406377869956034,-0.000718883550258117,-9.3872189653951e-05,0.000218633490648132,-9.3872189653951e-05,-9.3872189653951e-05,0.000218633490648132,0.000531139170950215,0.000218633490648132,0.000531139170950215,0.000218633490648132,-9.3872189653951e-05,-0.000406377869956034,0.000218633490648132,0.000218633490648132,-0.000718883550258117,-0.000718883550258117,-9.3872189653951e-05,-0.000406377869956034,0.000218633490648132,-0.0010313892305602,-9.3872189653951e-05,-9.3872189653951e-05,-0.000718883550258117,-0.000718883550258117,-0.000406377869956034,0.000218633490648132,-0.000406377869956034,0.000218633490648132,0.000843644851252298,-9.3872189653951e-05,0.000531139170950215,-9.3872189653951e-05,-0.000406377869956034,0.000218633490648132,0.000218633490648132,-9.3872189653951e-05,-0.000406377869956034,-0.000406377869956034,0.000218633490648132,-0.000406377869956034,-0.000718883550258117,0.000531139170950215,-0.000406377869956034,-9.3872189653951e-05,-9.3872189653951e-05,0.000843644851252298,0.000218633490648132,-9.3872189653951e-05,-9.3872189653951e-05,-9.3872189653951e-05,0.000531139170950215,-9.3872189653951e-05,-0.00134389491086228,0.000843644851252298,-9.3872189653951e-05,-0.000406377869956034,-9.3872189653951e-05,0.000218633490648132,0.000218633490648132,0.000218633490648132,-0.000406377869956034,-9.3872189653951e-05,0.000218633490648132,0.000218633490648132,-0.000718883550258117,0.000218633490648132,0.000218633490648132,0.000843644851252298,0.000218633490648132,0.000843644851252298,-0.000406377869956034,-9.3872189653951e-05,0.000218633490648132,0.000531139170950215,0.000531139170950215,-0.0010313892305602,0.000531139170950215,-9.3872189653951e-05,-9.3872189653951e-05,-9.3872189653951e-05,0.000843644851252298,-0.000406377869956034,0.000218633490648132,0.000218633490648132,-9.3872189653951e-05,0.000218633490648132,-0.000406377869956034,0.000218633490648132,0.000531139170950215,0.000843644851252298,-9.3872189653951e-05,-9.3872189653951e-05,0.000218633490648132,0.000218633490648132,0.000843644851252298,0.000843644851252298,-0.0010313892305602,0.000531139170950215,0.00115615053155438,-9.3872189653951e-05,-0.000406377869956034,-9.3872189653951e-05,0.000218633490648132,-0.000406377869956034,-9.3872189653951e-05,-0.000406377869956034,0.000218633490648132,0.000218633490648132,0.00146865621185646,-0.000718883550258117,0.000218633490648132,-9.3872189653951e-05,-0.000718883550258117,0.000218633490648132,-0.000718883550258117,0.000218633490648132,0.000531139170950215,-9.3872189653951e-05,0.000218633490648132,-0.000406377869956034,0.000218633490648132,0.000531139170950215,0.000843644851252298,0.000218633490648132,-0.000718883550258117,-9.3872189653951e-05,0.000218633490648132,0.000531139170950215,-0.000718883550258117,-9.3872189653951e-05,-9.3872189653951e-05,-9.3872189653951e-05,-9.3872189653951e-05,-0.000406377869956034,-9.3872189653951e-05,0.00115615053155438,0,-9.3872189653951e-05,-9.3872189653951e-05,-9.3872189653951e-05,0.000218633490648132,-9.3872189653951e-05,-9.3872189653951e-05,0.000218633490648132,0.00115615053155438,0.000531139170950215,-9.3872189653951e-05,-9.3872189653951e-05,-9.3872189653951e-05,0.000843644851252298,-0.000406377869956034,0.000531139170950215,-0.00134389491086228,0.000531139170950215,-0.000406377869956034,-0.000406377869956034,-9.3872189653951e-05,-9.3872189653951e-05,-9.3872189653951e-05,-0.000718883550258117,0.000531139170950215,0.000531139170950215,0.000218633490648132,-0.000718883550258117,-0.000718883550258117,0.000843644851252298,-0.000406377869956034,0.000218633490648132,-0.000718883550258117,0.000843644851252298,-0.000406377869956034,-9.3872189653951e-05,0.000218633490648132,0.000218633490648132,-9.3872189653951e-05,0.000218633490648132,0.000218633490648132,-9.3872189653951e-05,-9.3872189653951e-05,0.000843644851252298,-9.3872189653951e-05,-0.000406377869956034,-0.000718883550258117,0.000218633490648132,-9.3872189653951e-05,-9.3872189653951e-05,-0.000406377869956034,-0.000718883550258117,-0.000406377869956034,0.000218633490648132,-0.000406377869956034,-0.000718883550258117,0.000531139170950215,-9.3872189653951e-05,-9.3872189653951e-05,0.000531139170950215,-0.000406377869956034,0.000531139170950215,0.000843644851252298,-0.000718883550258117,-0.00134389491086228,0.000218633490648132,-0.000406377869956034,0.000531139170950215,0.000531139170950215,-0.000406377869956034,-9.3872189653951e-05,-0.000406377869956034,-0.000718883550258117,-0.000406377869956034,-0.000406377869956034,-0.000718883550258117,-0.0010313892305602,-0.000406377869956034,0.000531139170950215,-9.3872189653951e-05,0.000531139170950215,-0.000406377869956034,-9.3872189653951e-05,-9.3872189653951e-05,0.000218633490648132,-0.000406377869956034,0.00146865621185646,-0.000718883550258117,-9.3872189653951e-05,-0.000406377869956034,-9.3872189653951e-05,0.000843644851252298,0.000218633490648132,-9.3872189653951e-05,-0.000718883550258117,-9.3872189653951e-05,-0.000406377869956034,0.000218633490648132,-0.000406377869956034,0.000218633490648132,0.000218633490648132,-9.3872189653951e-05,0.000218633490648132,0.000218633490648132,0.000531139170950215,0.000531139170950215,-0.000406377869956034,-0.000406377869956034,-9.3872189653951e-05,0.000218633490648132,0.000218633490648132,0.000531139170950215,-0.000406377869956034,0.000218633490648132,-9.3872189653951e-05,0.000218633490648132,-9.3872189653951e-05,0.000218633490648132,0.000218633490648132,-0.000718883550258117,-0.000718883550258117,0.000531139170950215,-0.000718883550258117,-9.3872189653951e-05,-9.3872189653951e-05,-0.000406377869956034,0.000531139170950215,-9.3872189653951e-05,0.000531139170950215,0.000218633490648132,0.000843644851252298,0.000218633490648132,0.000218633490648132,-0.000406377869956034,-9.3872189653951e-05,-0.000406377869956034,-9.3872189653951e-05,-9.3872189653951e-05,-9.3872189653951e-05,0.000218633490648132,0.000218633490648132,-0.000406377869956034,0.000218633490648132,0.000531139170950215,-0.000406377869956034,-9.3872189653951e-05,0.000218633490648132,0.000531139170950215,-0.000718883550258117,-0.000406377869956034,-0.000718883550258117,-9.3872189653951e-05,0.000531139170950215,-9.3872189653951e-05,0.000531139170950215,0.000531139170950215,0.000218633490648132,-9.3872189653951e-05,-0.000718883550258117,0.000218633490648132,-0.000718883550258117,-0.000406377869956034,-0.000406377869956034,0.000218633490648132,0.000218633490648132,-0.000406377869956034,0.000531139170950215,0.000843644851252298,-0.000406377869956034,0.000218633490648132,0.000531139170950215,0.000531139170950215,-0.000406377869956034,-0.000406377869956034,-0.000718883550258117,0.000218633490648132,0.000531139170950215,-9.3872189653951e-05,0.000218633490648132,0.000218633490648132,-0.000406377869956034,0.000218633490648132,-9.3872189653951e-05,0.000843644851252298,-9.3872189653951e-05,0.00115615053155438,0.000531139170950215,-0.000406377869956034,0.000218633490648132,0.000531139170950215,0.000531139170950215,0.000218633490648132,-0.000718883550258117,-9.3872189653951e-05,-0.000718883550258117,0.000218633490648132,-9.3872189653951e-05,-9.3872189653951e-05,0.000218633490648132,-9.3872189653951e-05,-9.3872189653951e-05,0.000843644851252298,-9.3872189653951e-05,0.000218633490648132,-0.000718883550258117,-0.000406377869956034,0.000843644851252298,0.000218633490648132,0.000218633490648132,-0.0010313892305602,0.000218633490648132,-0.000406377869956034,-0.000406377869956034,0.000218633490648132,0.000218633490648132,-9.3872189653951e-05,-0.000406377869956034,0.000218633490648132,-0.000406377869956034,-9.3872189653951e-05,-9.3872189653951e-05,-0.000406377869956034,-0.000406377869956034,-9.3872189653951e-05,-9.3872189653951e-05,0.000531139170950215,0.000218633490648132,-0.000718883550258117,0.000218633490648132,0.000218633490648132,0.000218633490648132,-0.000406377869956034,-0.0010313892305602,0.000531139170950215,0.000531139170950215,-0.000406377869956034,0.000218633490648132,-0.000406377869956034,-9.3872189653951e-05,0.000218633490648132,0.000531139170950215,0.00115615053155438,-9.3872189653951e-05,-0.000406377869956034,-0.000406377869956034,-0.000718883550258117,0.000843644851252298,0.000218633490648132,-0.000406377869956034,-9.3872189653951e-05,-9.3872189653951e-05,-0.000406377869956034,-9.3872189653951e-05,-0.000718883550258117,-9.3872189653951e-05,-9.3872189653951e-05,-9.3872189653951e-05,0.000218633490648132,-9.3872189653951e-05,-9.3872189653951e-05,0.000531139170950215,0.000218633490648132,0.000531139170950215,-9.3872189653951e-05,-0.000406377869956034,0.000531139170950215,0.000218633490648132,-9.3872189653951e-05,-9.3872189653951e-05,-9.3872189653951e-05,-9.3872189653951e-05,0.000218633490648132,-0.000718883550258117,-0.000406377869956034,-9.3872189653951e-05,-0.000406377869956034,-9.3872189653951e-05,-9.3872189653951e-05,-9.3872189653951e-05,-0.000718883550258117,0.00146865621185646,-9.3872189653951e-05,-9.3872189653951e-05,0.000843644851252298,0.000218633490648132,-9.3872189653951e-05,0.000218633490648132,-9.3872189653951e-05,-9.3872189653951e-05,-0.000406377869956034,-0.000718883550258117,-0.000406377869956034,-9.3872189653951e-05,0.000531139170950215,-0.000406377869956034,-9.3872189653951e-05,-0.000406377869956034,0.000531139170950215,0.00115615053155438,-9.3872189653951e-05,-9.3872189653951e-05,-0.000718883550258117,-9.3872189653951e-05,-9.3872189653951e-05,-0.00134389491086228,0.000531139170950215,0.000218633490648132,0.000218633490648132,-0.000406377869956034,-0.000406377869956034,0.000218633490648132,-9.3872189653951e-05,0.00115615053155438,0.000843644851252298,-0.000718883550258117,-9.3872189653951e-05,0.000531139170950215,0.000843644851252298,-9.3872189653951e-05,-9.3872189653951e-05,-9.3872189653951e-05,-9.3872189653951e-05,-0.000406377869956034,0.000218633490648132,0.000218633490648132,0.000218633490648132,-0.000406377869956034,-0.000718883550258117,0.000531139170950215,0.000531139170950215,-9.3872189653951e-05,0.000531139170950215,-9.3872189653951e-05,0.000218633490648132,0.00115615053155438,-9.3872189653951e-05,0.00115615053155438,-9.3872189653951e-05,-0.000718883550258117,0.00115615053155438,-9.3872189653951e-05,0.000218633490648132,-9.3872189653951e-05,-0.000406377869956034,-0.000406377869956034,-0.000406377869956034,0.000218633490648132,-0.000718883550258117,-9.3872189653951e-05,0.000218633490648132,-9.3872189653951e-05,-9.3872189653951e-05,0.000218633490648132,0.000218633490648132,-9.3872189653951e-05,0.000531139170950215,-0.000406377869956034,0.000218633490648132,-0.000406377869956034,0.000843644851252298,0.000843644851252298,-9.3872189653951e-05,0.000218633490648132,0.000218633490648132,-0.000406377869956034,-0.000718883550258117,-0.000406377869956034,-0.000718883550258117,0.000531139170950215,0.000218633490648132,-9.3872189653951e-05,-9.3872189653951e-05,0.000218633490648132,0.000218633490648132,-9.3872189653951e-05,-0.000406377869956034,0.00115615053155438,-0.000406377869956034,0.000843644851252298,0.000218633490648132,0.000218633490648132,0.000218633490648132,0.000218633490648132,-0.000406377869956034,-9.3872189653951e-05,-0.000718883550258117,0.000843644851252298,-9.3872189653951e-05,-0.000406377869956034,0.000218633490648132,-9.3872189653951e-05,-9.3872189653951e-05,-9.3872189653951e-05,-0.000406377869956034,-0.000718883550258117,-0.000718883550258117,-9.3872189653951e-05,0.000218633490648132,0.000218633490648132,0.000531139170950215,-9.3872189653951e-05,-9.3872189653951e-05,0.000218633490648132,0.000531139170950215,0.000218633490648132,-9.3872189653951e-05,-0.000406377869956034,-0.000406377869956034,0.000843644851252298,-0.000718883550258117,-0.000406377869956034,0.000218633490648132,-9.3872189653951e-05,-0.000406377869956034,0.000218633490648132,0.000218633490648132,-0.000718883550258117,-9.3872189653951e-05,0.000218633490648132,-0.000718883550258117,-0.000718883550258117,-9.3872189653951e-05,0.000843644851252298,-0.000406377869956034,0.000218633490648132,-0.000718883550258117,-9.3872189653951e-05,0.000218633490648132,-9.3872189653951e-05,-0.000718883550258117,-9.3872189653951e-05,-0.000718883550258117,-0.000406377869956034,-9.3872189653951e-05,-0.000718883550258117,0.000531139170950215,-0.000718883550258117,0.000843644851252298,-9.3872189653951e-05,-9.3872189653951e-05,-0.000406377869956034,-0.000406377869956034,-9.3872189653951e-05,0.000531139170950215,-9.3872189653951e-05,-0.000406377869956034,-0.000406377869956034,0.000843644851252298,-9.3872189653951e-05,-0.000406377869956034,0.000218633490648132,0.000218633490648132,0.000531139170950215,0.000531139170950215,-0.000718883550258117,-9.3872189653951e-05,-9.3872189653951e-05,-0.00134389491086228,-0.000406377869956034,0.000218633490648132,0.000531139170950215,-0.000406377869956034,-0.000406377869956034,0.000218633490648132,-9.3872189653951e-05,-0.000406377869956034,-0.000406377869956034,0.000218633490648132,0.00115615053155438,0.000218633490648132,0.000218633490648132,-0.000406377869956034,0.000531139170950215,-0.000406377869956034,0.000218633490648132,-0.000718883550258117,-9.3872189653951e-05,-0.000406377869956034,-9.3872189653951e-05,0.000218633490648132,-0.000406377869956034,0.000218633490648132,-0.000406377869956034,0.000218633490648132,-0.000406377869956034,-0.000406377869956034,-0.000406377869956034,-9.3872189653951e-05,-0.000406377869956034,-0.000406377869956034,0.000218633490648132,0.000531139170950215,-9.3872189653951e-05,-9.3872189653951e-05,0.000218633490648132,-0.000718883550258117,-9.3872189653951e-05,0.000843644851252298,0.000843644851252298,-9.3872189653951e-05,0.000218633490648132,-0.000718883550258117,0.00115615053155438,-9.3872189653951e-05,0.000218633490648132,0.000218633490648132,0.00115615053155438,-0.000406377869956034,-0.000718883550258117
0.000218633490648132,-9.3872189653951e-05,0.000843644851252298,0.000218633490648132,0.000218633490648132,-0.000406377869956034,-0.000406377869956034,-9.3872189653951e-05,0.000531139170950215,-9.3872189653951e-05,-9.3872189653951e-05,-9.3872189653951e-05,0.000218633490648132,0.000843644851252298,0.000531139170950215,0.000218633490648132,0.000531139170950215,-9.3872189653951e-05,0.000218633490648132,-9.3872189653951e-05,-9.3872189653951e-05,0.000531139170950215,-0.000718883550258117,0.000843644851252298,0.000218633490648132,0.000218633490648132,0.000531139170950215,-9.3872189653951e-05,0.000218633490648132,-0.000718883550258117,-0.000406377869956034,0.000218633490648132,0.000843644851252298,-0.000718883550258117,-0.000406377869956034,0.000531139170950215,-0.000406377869956034,0.000531139170950215,0.000218633490648132,0.00115615053155438,0.00115615053155438,0.000531139170950215,-9.3872189653951e-05,-9.3872189653951e-05,-9.3872189653951e-05,0.000218633490648132,-9.3872189653951e-05,-0.000406377869956034,-0.000718883550258117,-0.000406377869956034,-9.3872189653951e-05,-9.3872189653951e-05,-9.3872189653951e-05,-9.3872189653951e-05,0.000218633490648132,-0.000406377869956034,-9.3872189653951e-05,0.000843644851252298,-0.0010313892305602,0.000218633490648132,-0.000718883550258117,0.000218633490648132,0.000218633490648132,0.000531139170950215,0.000218633490648132,-9.3872189653951e-05,0.000843644851252298,0.000531139170950215,0.000218633490648132,-0.000406377869956034,0.000531139170950215,0.000218633490648132,0.000218633490648132,0.000218633490648132,0.000218633490648132,-0.000406377869956034,0.000531139170950215,0.000218633490648132,0.000218633490648132,-9.3872189653951e-05,-9.3872189653951e-05,0.00115615053155438,0.000531139170950215,-0.000406377869956034,0.000531139170950215,0.000531139170950215,-0.000406377869956034,0.000218633490648132,0.000843644851252298,0.000531139170950215,-0.000406377869956034,-0.000406377869956034,-9.3872189653951e-05,0.000843644851252298,0.000218633490648132,-0.000718883550258117,-0.000718883550258117,-9.3872189653951e-05,-9.3872189653951e-05,-0.0010313892305602,-9.3872189653951e-05,-0.000406377869956034,-0.000406377869956034,0.000843644851252298,0.000218633490648132,-9.3872189653951e-05,0.000843644851252298,0.000531139170950215,-0.000406377869956034,-9.3872189653951e-05,-9.3872189653951e-05,-0.000406377869956034,-0.000718883550258117,0.000218633490648132,0.000843644851252298,-0.000406377869956034,0.000531139170950215,-9.3872189653951e-05,-9.3872189653951e-05,-9.3872189653951e-05,0.000531139170950215,-0.0010313892305602,0.000531139170950215,-0.000718883550258117,-9.3872189653951e-05,-9.3872189653951e-05,0.000843644851252298,-0.000718883550258117,-0.000406377869956034,-9.3872189653951e-05,0.00115615053155438,0.000843644851252298,0.000531139170950215,0.000218633490648132,-9.3872189653951e-05,0.000218633490648132,0.000218633490648132,-0.000718883550258117,0.00115615053155438,-9.3872189653951e-05,0.000843644851252298,0.000843644851252298,0.00115615053155438,0.000218633490648132,0.000218633490648132,0.000843644851252298,-0.000406377869956034,-0.000406377869956034,-0.000406377869956034,-9.3872189653951e-05,-9.3872189653951e-05,-0.000406377869956034,0.000218633490648132,-9.3872189653951e-05,0.00146865621185646,0.000218633490648132,-9.3872189653951e-05,-0.000406377869956034,-0.000406377869956034,0.000531139170950215,-0.0010313892305602,-0.0010313892305602,0.000218633490648132,-9.3872189653951e-05,0.000218633490648132,0.000218633490648132,0.000218633490648132,-9.3872189653951e-05,-0.000406377869956034,0.000218633490648132,-0.0010313892305602,-0.000718883550258117,-9.3872189653951e-05,-0.000406377869956034,0.000531139170950215,0.000531139170950215,0.000531139170950215,-0.000718883550258117,-0.000718883550258117,0.000218633490648132,0.000218633490648132,-9.3872189653951e-05,-0.000718883550258117,-9.3872189653951e-05,-0.000406377869956034,0.000843644851252298,-0.000718883550258117,-9.3872189653951e-05,0.000218633490648132,0.000531139170950215,-0.000406377869956034,-9.3872189653951e-05,-0.000718883550258117,0.000218633490648132,-0.000718883550258117,0.000218633490648132,-0.000718883550258117,0.000218633490648132,-9.3872189653951e-05,-9.3872189653951e-05,0.000218633490648132,0.000531139170950215,0.000218633490648132,-9.3872189653951e-05,-0.000406377869956034,0.000218633490648132,-9.3872189653951e-05,0.000843644851252298,-9.3872189653951e-05,0.000843644851252298,-0.000406377869956034,0.000218633490648132,-0.000406377869956034,-0.000718883550258117,-9.3872189653951e-05,-0.000406377869956034,-0.000406377869956034,-0.000406377869956034,-9.3872189653951e-05,0.000218633490648132,0.000218633490648132,0.000218633490648132,-0.000406377869956034,0.000843644851252298,-0.000718883550258117,-9.3872189653951e-05,0.000218633490648132,0.000843644851252298,0.000218633490648132,-9.3872189653951e-05,-9.3872189653951e-05,0.000218633490648132,-0.000718883550258117,0.000531139170950215,0.000218633490648132,-0.000406377869956034,0.000843644851252298,-0.000406377869956034,-0.000718883550258117,-9.3872189653951e-05,-0.000406377869956034,0.000218633490648132,0.000843644851252298,-0.000406377869956034,0.000843644851252298,-0.000718883550258117,-0.000406377869956034,-9.3872189653951e-05,0.000843644851252298,-0.000406377869956034,-0.000718883550258117,0.000843644851252298,0.00115615053155438,0.000218633490648132,-0.000406377869956034,-0.000718883550258117,-9.3872189653951e-05,-9.3872189653951e-05,0.000218633490648132,-9.3872189653951e-05,-0.000406377869956034,0.00115615053155438,-0.000406377869956034,-9.3872189653951e-05,-0.000718883550258117,-9.3872189653951e-05,-0.000406377869956034,0.000218633490648132,-0.000406377869956034,-0.000718883550258117,-0.000718883550258117,-9.3872189653951e-05,-9.3872189653951e-05,0.000531139170950215,0.00115615053155438,0.000218633490648132,-0.000718883550258117,-9.3872189653951e-05,-9.3872189653951e-05,-0.000406377869956034,0.000218633490648132,0.000531139170950215,-9.3872189653951e-05,0.000218633490648132,-0.000406377869956034,0.000218633490648132,-9.3872189653951e-05,0.000218633490648132,0.000531139170950215,-0.000406377869956034,-0.000406377869956034,-0.000406377869956034,0.00115615053155438,0.000218633490648132,-0.000406377869956034,-9.3872189653951e-05,-0.000406377869956034,-9.3872189653951e-05,0.000218633490648132,0.000218633490648132,0.000218633490648132,-9.3872189653951e-05,-0.000406377869956034,0.000531139170950215,0.000218633490648132,0.000218633490648132,0.000218633490648132,0.000531139170950215,0.000531139170950215,-9.3872189653951e-05,-9.3872189653951e-05,-9.3872189653951e-05,-0.000718883550258117,0.000531139170950215,-9.3872189653951e-05,-9.3872189653951e-05,-0.000406377869956034,-0.000406377869956034,-0.000718883550258117,0.000218633490648132,-9.3872189653951e-05,-9.3872189653951e-05,-0.000718883550258117,-0.000718883550258117,-0.000718883550258117,0.00115615053155438,0.000843644851252298,0.000218633490648132,0.000218633490648132,0.000531139170950215,-9.3872189653951e-05,-0.000406377869956034,-0.000406377869956034,-9.3872189653951e-05,-0.000406377869956034,-9.3872189653951e-05,0.000843644851252298,0.000218633490648132,0.00115615053155438,0.000218633490648132,-9.3872189653951e-05,0.000218633490648132,-0.000406377869956034,-0.000718883550258117,-9.3872189653951e-05,-0.000718883550258117,0.000843644851252298,0.00146865621185646,0.000218633490648132,-0.000406377869956034,0.000218633490648132,-0.000718883550258117,0.000843644851252298,-9.3872189653951e-05,-0.000718883550258117,0.000531139170950215,-9.3872189653951e-05,-0.000406377869956034,-0.000718883550258117,-9.3872189653951e-05,0.000531139170950215,0.000218633490648132,0.000218633490648132,0.000218633490648132,-0.000718883550258117,0.000531139170950215,-0.000406377869956034,-9.3872189653951e-05,-9.3872189653951e-05,-9.3872189653951e-05,-0.000718883550258117,0.000843644851252298,-0.000406377869956034,-9.3872189653951e-05,-0.000718883550258117,0.000218633490648132,-0.000406377869956034,0.000218633490648132,0.000218633490648132,-9.3872189653951e-05,-0.000406377869956034,0.000218633490648132,-0.000406377869956034,0.000531139170950215,-0.000406377869956034,-0.000718883550258117,0.000218633490648132,-0.000718883550258117,0.000218633490648132,-0.000406377869956034,-0.000406377869956034,0.000843644851252298,-9.3872189653951e-05,-0.000718883550258117,0.000218633490648132,0.000843644851252298,-0.000406377869956034,0.000843644851252298,-0.000406377869956034,-0.000718883550258117,-0.000718883550258117,-0.000406377869956034,-0.000406377869956034,-0.000406377869956034,0.000218633490648132,-0.000718883550258117,0.000218633490648132,0.000218633490648132,0.000218633490648132,-9.3872189653951e-05,0.000218633490648132,-0.000406377869956034,-9.3872189653951e-05,-9.3872189653951e-05,-0.000718883550258117,0.000218633490648132,0.000843644851252298,0.000218633490648132,-0.000406377869956034,0.000218633490648132,-0.000406377869956034,0.000218633490648132,0.000218633490648132,0.000218633490648132,0.000531139170950215,-0.000718883550258117,0.000843644851252298,0.000531139170950215,-0.0010313892305602,0.00115615053155438,0.000531139170950215,-0.000406377869956034,-0.000406377869956034,-9.3872189653951e-05,0.000218633490648132,0.000218633490648132,-9.3872189653951e-05,0.000218633490648132,-0.000406377869956034,0.000218633490648132,-9.3872189653951e-05,-0.000718883550258117,0.000218633490648132,-0.000406377869956034,-9.3872189653951e-05,0.000531139170950215,0.000218633490648132,0.000218633490648132,-0.000406377869956034,-9.3872189653951e-05,0.000843644851252298,0.000531139170950215,0.00115615053155438,-0.000406377869956034,-9.3872189653951e-05,-9.3872189653951e-05,0.000843644851252298,-0.000406377869956034,0.000218633490648132,0.000843644851252298,-0.000718883550258117,0.000218633490648132,0.000531139170950215,0.000218633490648132,-9.3872189653951e-05,0.000531139170950215,-0.000406377869956034,-9.3872189653951e-05,-0.000406377869956034,-0.000406377869956034,-9.3872189653951e-05,-9.3872189653951e-05,0.000531139170950215,-0.000718883550258117,0.000531139170950215,0.000218633490648132,-0.000406377869956034,-0.000406377869956034,-0.000718883550258117,0.000218633490648132,0.000218633490648132,-0.000406377869956034,-9.3872189653951e-05,-9.3872189653951e-05,0.000218633490648132,-9.3872189653951e-05,-0.0010313892305602,-9.3872189653951e-05,-0.000406377869956034,0.000531139170950215,0.000218633490648132,-9.3872189653951e-05,-9.3872189653951e-05,0.000531139170950215,0.00146865621185646,0.000218633490648132,-9.3872189653951e-05,-9.3872189653951e-05,-0.000718883550258117,-9.3872189653951e-05,-9.3872189653951e-05,-0.0010313892305602,0.000218633490648132,-0.000406377869956034,-0.000406377869956034,-0.000406377869956034,0.000531139170950215,-0.000406377869956034,-0.000718883550258117,-0.000406377869956034,0.00146865621185646,-9.3872189653951e-05,-0.000406377869956034,0.000218633490648132,0.000218633490648132,-9.3872189653951e-05,-0.000406377869956034,-9.3872189653951e-05,0.000218633490648132,0.000218633490648132,0.000218633490648132,0.000218633490648132,0.000218633490648132,-0.000406377869956034,-0.000718883550258117,0.000531139170950215,-9.3872189653951e-05,0.000218633490648132,0.000531139170950215,0.000531139170950215,-9.3872189653951e-05,0.000531139170950215,-0.000718883550258117,-9.3872189653951e-05,-9.3872189653951e-05,-9.3872189653951e-05,0.000843644851252298,-0.000718883550258117,-0.000718883550258117,-9.3872189653951e-05,-9.3872189653951e-05,-9.3872189653951e-05,0.000218633490648132,-0.000406377869956034,0.000218633490648132,0.00115615053155438,-9.3872189653951e-05,0.000843644851252298,-0.0010313892305602,-9.3872189653951e-05,-9.3872189653951e-05,-0.000718883550258117,-0.000406377869956034,-9.3872189653951e-05,0.000218633490648132,-9.3872189653951e-05,0.000218633490648132,-9.3872189653951e-05,-0.000406377869956034,-9.3872189653951e-05,-9.3872189653951e-05,-9.3872189653951e-05,-0.00134389491086228,0.000218633490648132,0.000218633490648132,0.000531139170950215,0.000218633490648132,0.000843644851252298,-0.000718883550258117,0.000531139170950215,0.000218633490648132,-9.3872189653951e-05,-9.3872189653951e-05,0.000218633490648132,0.00146865621185646,0.000218633490648132,0.000531139170950215,-0.000718883550258117,-9.3872189653951e-05,-0.000406377869956034,0.000531139170950215,0.000531139170950215,0.00146865621185646,-0.000406377869956034,-0.0010313892305602,-9.3872189653951e-05,-9.3872189653951e-05,0.000218633490648132,-9.3872189653951e-05,0.000531139170950215,0.000531139170950215,-9.3872189653951e-05,0.000531139170950215,0.000531139170950215,0.000218633490648132,-0.000406377869956034,-0.000406377869956034,-0.000406377869956034,-0.000406377869956034,-0.000406377869956034,-9.3872189653951e-05,-9.3872189653951e-05,0.000218633490648132,-0.000406377869956034,0.000218633490648132,-0.0010313892305602,-0.000406377869956034,-0.000406377869956034,-0.000718883550258117,0.000218633490648132,-0.000406377869956034,0.000218633490648132,-0.000406377869956034,-9.3872189653951e-05,-0.000406377869956034,-9.3872189653951e-05,0.000531139170950215,0.000531139170950215,0.000218633490648132,-0.000406377869956034,-9.3872189653951e-05,0.000218633490648132,-0.000406377869956034,0.000218633490648132,0.000531139170950215,-9.3872189653951e-05,0.000531139170950215,0.000218633490648132,0.000531139170950215,0.000531139170950215,-0.000406377869956034,-9.3872189653951e-05,0.000843644851252298,0.000218633490648132,-9.3872189653951e-05,0.000843644851252298,0.000218633490648132,0.00146865621185646,0.000218633490648132,0.000843644851252298,-0.000406377869956034,-0.000406377869956034,0.000218633490648132,0.000218633490648132,-0.000406377869956034,0.000218633490648132,-0.000406377869956034,-0.000718883550258117,-0.000406377869956034,-9.3872189653951e-05,0.000843644851252298,0.000218633490648132,-9.3872189653951e-05,0.000218633490648132,0.000218633490648132,0.000531139170950215,-9.3872189653951e-05,-0.000406377869956034,0.000843644851252298,-9.3872189653951e-05,0.000531139170950215,-0.000406377869956034,0.000218633490648132,0.000218633490648132,-9.3872189653951e-05,0.000843644851252298,0.000531139170950215,-0.000406377869956034,-0.000406377869956034,-9.3872189653951e-05,-9.3872189653951e-05,-0.000406377869956034,-0.000718883550258117,-0.000718883550258117,-9.3872189653951e-05,0.000218633490648132,-0.000406377869956034,-0.000406377869956034,-9.3872189653951e-05,-0.0010313892305602,-0.000406377869956034,0.000218633490648132,0.000218633490648132,-0.000406377869956034,0.000843644851252298,0.000218633490648132,-0.000718883550258117,0.000218633490648132,-0.000406377869956034,-0.000718883550258117,0.000531139170950215,0.000218633490648132,-9.3872189653951e-05,-0.000406377869956034,-9.3872189653951e-05,0.000218633490648132,-0.000718883550258117,0.000531139170950215,0.000218633490648132,0.000218633490648132,-0.000406377869956034,0.000843644851252298,0.000531139170950215,0.000843644851252298,0.000531139170950215,0.000218633490648132,-9.3872189653951e-05,0.000843644851252298,-9.3872189653951e-05,-0.0010313892305602,0.000218633490648132,0.000531139170950215,0.000218633490648132,0.000531139170950215,-0.000406377869956034,-0.000406377869956034,-9.3872189653951e-05,0.000218633490648132,-9.3872189653951e-05,-9.3872189653951e-05,-9.3872189653951e-05,-0.000718883550258117,0.000531139170950215,0.000531139170950215,0.000843644851252298,0.000218633490648132,0.000218633490648132,-9.3872189653951e-05,0.000531139170950215,0.000843644851252298,0.000218633490648132,-9.3872189653951e-05,-0.000406377869956034,0.000531139170950215,0.000531139170950215,0.000218633490648132,-0.000406377869956034,0.000843644851252298,-0.00134389491086228,-9.3872189653951e-05,0.000218633490648132,0.000218633490648132,-9.3872189653951e-05,0.000218633490648132,0.000843644851252298,-9.3872189653951e-05,0.000843644851252298,0.000218633490648132,-0.00134389491086228,0.000843644851252298,0.000843644851252298,0.000531139170950215,0.000843644851252298,-0.000406377869956034,-9.3872189653951e-05,0.000531139170950215,-9.3872189653951e-05,-9.3872189653951e-05,-0.000406377869956034,-0.000406377869956034,-0.000406377869956034,-9.3872189653951e-05,-0.000406377869956034,-9.3872189653951e-05,0.000218633490648132,0.000843644851252298,-9.3872189653951e-05,0.000531139170950215,0.000218633490648132,-0.000406377869956034,-0.000406377869956034,-9.3872189653951e-05,0.000218633490648132,0.000218633490648132,0.000531139170950215,0.000218633490648132,-0.000406377869956034,-9.3872189653951e-05,0.000843644851252298,0.000531139170950215,0.000843644851252298,-9.3872189653951e-05,-9.3872189653951e-05,0.000843644851252298,0.000843644851252298,0.000218633490648132,0.000531139170950215,0.000218633490648132,-9.3872189653951e-05,-0.000406377869956034,-0.000406377869956034,-0.000406377869956034,0.000843644851252298,0,-0.000718883550258117,-0.000406377869956034,-0.000718883550258117,0.000531139170950215,-0.000406377869956034,-0.000718883550258117,-9.3872189653951e-05,0.000218633490648132,-0.000718883550258117,-0.000406377869956034,-0.000406377869956034,-9.3872189653951e-05,0.000531139170950215,-0.000406377869956034,0.00115615053155438,-0.0010313892305602,0.000531139170950215,-0.000718883550258117,0.000531139170950215,0.000843644851252298,-9.3872189653951e-05,0.000531139170950215,-9.3872189653951e-05,0.000843644851252298,0.000531139170950215,0.000218633490648132,-0.000718883550258117,-0.000406377869956034,0.000531139170950215,-9.3872189653951e-05,0.000218633490648132,-0.00134389491086228,-9.3872189653951e-05,-9.3872189653951e-05,0.000218633490648132,-0.000406377869956034,0.000218633490648132,-0.000406377869956034,0.000218633490648132,-0.000406377869956034,-9.3872189653951e-05,0.000218633490648132,0.000531139170950215,0.000531139170950215,-9.3872189653951e-05,-9.3872189653951e-05,-0.000718883550258117,0.000218633490648132,-9.3872189653951e-05,-0.000406377869956034,0.000218633490648132,0.000218633490648132,0.000218633490648132,0.000531139170950215,-0.000406377869956034,-9.3872189653951e-05,0.000218633490648132,-0.000406377869956034,-9.3872189653951e-05,-9.3872189653951e-05,-0.000406377869956034,0.000218633490648132,0.000218633490648132,-0.000406377869956034,-9.3872189653951e-05,-0.000718883550258117,-9.3872189653951e-05,0.000843644851252298,-0.000406377869956034,-0.000406377869956034,-0.000718883550258117,-9.3872189653951e-05,-0.000406377869956034,-0.000406377869956034,-0.000718883550258117,-0.000406377869956034,-0.000406377869956034,-9.3872189653951e-05,0.000531139170950215,0.000531139170950215,-0.000718883550258117,-9.3872189653951e-05,0.000218633490648132,-9.3872189653951e-05,-0.000718883550258117,0.000843644851252298,0.000218633490648132,0.000218633490648132,-9.3872189653951e-05,0.000218633490648132,0.000843644851252298,-0.000406377869956034,0.000531139170950215,-9.3872189653951e-05,-9.3872189653951e-05,-0.000406377869956034,-0.000406377869956034,-0.000406377869956034,0.000218633490648132,-9.3872189653951e-05,-0.000406377869956034,-9.3872189653951e-05,0.000843644851252298,0.000531139170950215,0.000531139170950215,0.000218633490648132,0.000843644851252298,0.000218633490648132,0.000531139170950215,0.000531139170950215,-0.000406377869956034,-0.000406377869956034,0.00115615053155438,-0.000718883550258117,-0.000406377869956034,-9.3872189653951e-05,0.000531139170950215,-0.000406377869956034,0.000843644851252298,-9.3872189653951e-05,0.000843644851252298,-9.3872189653951e-05,0.000531139170950215,0.000843644851252298,-9.3872189653951e-05,-9.3872189653951e-05,-0.000406377869956034,-9.3872189653951e-05,0.000218633490648132,0.000531139170950215,-9.3872189653951e-05,0.000218633490648132,-9.3872189653951e-05,-9.3872189653951e-05,-0.000406377869956034,0.000218633490648132,-0.000406377869956034,-9.3872189653951e-05,-9.3872189653951e-05,-0.000406377869956034,-0.000406377869956034,0.000218633490648132,0.000218633490648132,-0.000718883550258117,-9.3872189653951e-05,-0.000406377869956034,0.000843644851252298,-9.3872189653951e-05,-0.000406377869956034,-0.000718883550258117,-0.000718883550258117,-9.3872189653951e-05,-9.3872189653951e-05,0.000531139170950215,-0.000406377869956034,-9.3872189653951e-05,-9.3872189653951e-05,-9.3872189653951e-05,-9.3872189653951e-05,-9.3872189653951e-05,-9.3872189653951e-05,-9.3872189653951e-05,0.000218633490648132,-9.3872189653951e-05,-0.000718883550258117,0.000531139170950215,-0.000406377869956034,0.000218633490648132,-0.000718883550258117,0.000843644851252298,0.000218633490648132,-0.000718883550258117,-9.3872189653951e-05,-9.3872189653951e-05,0.000218633490648132,0.000843644851252298,-0.000406377869956034,0.000218633490648132,0.000218633490648132,-9.3872189653951e-05,0.000843644851252298,0.000218633490648132,0.000531139170950215,-0.000718883550258117,-9.3872189653951e-05,-9.3872189653951e-05,-0.000718883550258117,-9.3872189653951e-05,0.000843644851252298,-0.000406377869956034,0.000843644851252298,-0.000406377869956034,0.000218633490648132,-0.000718883550258117,0.000218633490648132,-0.000406377869956034,0.000843644851252298,-9.3872189653951e-05,0.000218633490648132,-9.3872189653951e-05,-9.3872189653951e-05,-9.3872189653951e-05,0.000531139170950215,-0.000718883550258117,-0.000406377869956034,0.000218633490648132,0.000218633490648132,0.000218633490648132,-0.000718883550258117,0.000218633490648132,-9.3872189653951e-05,0.000218633490648132,0.000843644851252298,-9.3872189653951e-05,-0.000718883550258117,-9.3872189653951e-05,0.000218633490648132,-9.3872189653951e-05,0.000218633490648132,0.000218633490648132,-9.3872189653951e-05,-0.000406377869956034,0.000531139170950215,0.000218633490648132,0.000843644851252298,0.000531139170950215,-0.000718883550258117,0.000843644851252298,-0.000406377869956034,0.000218633490648132,0.000218633490648132,-0.000406377869956034,0.000531139170950215,0.000218633490648132,0.000218633490648132,0.000218633490648132,-9.3872189653951e-05,-0.000406377869956034,-0.000718883550258117,0.000531139170950215,0.000843644851252298,-9.3872189653951e-05,-0.000406377869956034,-0.000406377869956034,-0.000718883550258117,0.000843644851252298,-0.000406377869956034,-9.3872189653951e-05,-0.000406377869956034,-9.3872189653951e-05,-0.000718883550258117,0.000218633490648132,0.000218633490648132,0.000218633490648132,-9.3872189653951e-05,-9.3872189653951e-05,0.000218633490648132,-0.000406377869956034,0.000218633490648132,-9.3872189653951e-05,0.000218633490648132,-0.000406377869956034,-9.3872189653951e-05,-0.000406377869956034,0.000218633490648132,-9.3872189653951e-05,0.000843644851252298,-0.000718883550258117,-0.000406377869956034,-9.3872189653951e-05,0.000218633490648132,-0.000406377869956034,-9.3872189653951e-05,-0.000406377869956034,-9.3872189653951e-05,-9.3872189653951e-05,0.000218633490648132,-9.3872189653951e-05,-0.000718883550258117,0.000843644851252298,-0.000406377869956034,0.000531139170950215,0.000843644851252298,0.000843644851252298,0.000218633490648132,0.000218633490648132,-0.000406377869956034,0.000218633490648132,-0.000406377869956034,-9.3872189653951e-05,-9.3872189653951e-05,0.000218633490648132,-9.3872189653951e-05,-0.000406377869956034,0.000218633490648132,-9.3872189653951e-05,0.000218633490648132,0.000531139170950215,0.000531139170950215,0.00115615053155438,-9.3872189653951e-05,-0.000718883550258117,-0.000718883550258117,-0.000718883550258117,0.000218633490648132,0.000531139170950215,-0.000406377869956034,-0.000718883550258117,-9.3872189653951e-05,-0.000406377869956034,-9.3872189653951e-05,0.000218633490648132,0.000843644851252298,-0.000718883550258117,-9.3872189653951e-05,-9.3872189653951e-05,0.000218633490648132,-0.000406377869956034,0.000531139170950215,-0.0010313892305602,-0.000406377869956034,-0.000406377869956034,0.000218633490648132,0.000531139170950215,0.000843644851252298,0.000218633490648132,-0.000718883550258117,0.000218633490648132,-0.000406377869956034,0.000218633490648132,0.000531139170950215,-0.0010313892305602,-9.3872189653951e-05,0.000218633490648132,0.000218633490648132,-9.3872189653951e-05,-0.000718883550258117,-9.3872189653951e-05,-9.3872189653951e-05,-0.000406377869956034,0.000843644851252298,-9.3872189653951e-05,-0.000406377869956034,-0.000406377869956034,-9.3872189653951e-05,0.000218633490648132,-0.000406377869956034,0.000218633490648132,-0.000718883550258117,0.000843644851252298,-9.3872189653951e-05,0.000843644851252298,0.000218633490648132,-0.000406377869956034,0.000531139170950215,0.000843644851252298,-0.000718883550258117,-9.3872189653951e-05,0.00115615053155438,0.000843644851252298,-0.00134389491086228,-9.3872189653951e-05,-9.3872189653951e-05,-9.3872189653951e-05,-0.000406377869956034,-0.000406377869956034,-9.3872189653951e-05,-9.3872189653951e-05,0.000531139170950215,-0.000718883550258117,0.000531139170950215,-0.000406377869956034,0.000531139170950215,0.000218633490648132,-0.000406377869956034,-9.3872189653951e-05,-9.3872189653951e-05,0.00115615053155438,0.000531139170950215,0.000843644851252298,0.000531139170950215,-9.3872189653951e-05,-0.000718883550258117,-9.3872189653951e-05,-0.000406377869956034,0.000843644851252298,-0.000406377869956034,-0.000718883550258117,0.000531139170950215,-0.000406377869956034,0.000218633490648132,0.000531139170950215,0.000218633490648132,0.000218633490648132,-0.000406377869956034,0.000218633490648132,0.000843644851252298,0.000218633490648132,-9.3872189653951e-05,-0.000718883550258117,-9.3872189653951e-05,-9.3872189653951e-05,0.000531139170950215,0.000843644851252298,0.000531139170950215,-0.000406377869956034,-0.000406377869956034,-9.3872189653951e-05,0.000531139170950215,0.00115615053155438,0.000218633490648132,0.000531139170950215,-0.000718883550258117,-9.3872189653951e-05,0.000218633490648132,-9.3872189653951e-05,0.000843644851252298,0.000218633490648132,-9.3872189653951e-05,-9.3872189653951e-05,-9.3872189653951e-05,0.000218633490648132,-9.3872189653951e-05,0.000531139170950215,-9.3872189653951e-05,-9.3872189653951e-05,0.000531139170950215,-0.000406377869956034,0.000531139170950215,0.000531139170950215,-9.3872189653951e-05,-0.000718883550258117,-0.000718883550258117,-9.3872189653951e-05,0.000218633490648132,-9.3872189653951e-05,-9.3872189653951e-05,-0.000406377869956034,-0.000406377869956034,-0.000406377869956034,0.000531139170950215,0.000531139170950215,0.000218633490648132,0.00146865621185646,-0.000406377869956034,-0.000718883550258117,0.000843644851252298,-0.000718883550258117,-0.000406377869956034,0.000218633490648132,0.000218633490648132,0.000843644851252298,0.000531139170950215,-0.000718883550258117,-9.3872189653951e-05,-0.000406377869956034,-0.000718883550258117,-9.3872189653951e-05,0.000218633490648132,0.000531139170950215,-9.3872189653951e-05,-9.3872189653951e-05,0.000843644851252298,0.000218633490648132,-0.0010313892305602,-9.3872189653951e-05,-9.3872189653951e-05,0.000843644851252298,-0.000406377869956034,0.000218633490648132,-0.000718883550258117,0.000218633490648132,-9.3872189653951e-05,0.000218633490648132,-0.000718883550258117,-0.000718883550258117,-0.000718883550258117,0.000531139170950215,-0.000406377869956034,-0.000406377869956034,-0.000718883550258117,-0.000406377869956034,0.000531139170950215,0.000843644851252298,0.000218633490648132,0.000218633490648132,-0.000718883550258117,-9.3872189653951e-05,-0.000718883550258117,0.000843644851252298,0.000218633490648132,0.000218633490648132,0.000843644851252298,0.000843644851252298,-9.3872189653951e-05,0.000218633490648132,0.000218633490648132,0.000843644851252298,-9.3872189653951e-05,-0.000406377869956034,-0.0010313892305602,0.000218633490648132,0.000218633490648132,0.000531139170950215,-0.000406377869956034,0.000843644851252298,-0.0010313892305602,-0.00134389491086228
0.000218633490648132,0.000218633490648132,0.000531139170950215,-0.000718883550258117,-9.3872189653951e-05,0.000218633490648132,-0.000718883550258117,-9.3872189653951e-05,-0.000406377869956034,0.000218633490648132,0.000218633490648132,-0.000406377869956034,-0.000406377869956034,0.000218633490648132,0.000531139170950215,-9.3872189653951e-05,0.000531139170950215,-9.3872189653951e-05,-0.000406377869956034,0.000843644851252298,-9.3872189653951e-05,-9.3872189653951e-05,-0.000718883550258117,0.000218633490648132,0.000218633490648132,0.000218633490648132,0.000218633490648132,0.000218633490648132,-0.000406377869956034,-0.000406377869956034,-0.000406377869956034,-0.000718883550258117,0.000843644851252298,-0.000718883550258117,-0.000406377869956034,0.000531139170950215,0.000218633490648132,0.000218633490648132,0.000218633490648132,0.00115615053155438,0.000843644851252298,0.000218633490648132,-0.000406377869956034,0.000843644851252298,0.000218633490648132,0.000531139170950215,0.000218633490648132,-0.000406377869956034,-9.3872189653951e-05,0.000218633490648132,0.000218633490648132,-0.000718883550258117,-9.3872189653951e-05,-0.000718883550258117,-0.000406377869956034,-9.3872189653951e-05,0.000531139170950215,-9.3872189653951e-05,-0.000406377869956034,0.000531139170950215,-0.000718883550258117,-9.3872189653951e-05,0.000218633490648132,0.000531139170950215,-9.3872189653951e-05,-0.000406377869956034,0.000218633490648132,-9.3872189653951e-05,0.000531139170950215,-9.3872189653951e-05,-0.000406377869956034,0.00115615053155438,-9.3872189653951e-05,0.000218633490648132,-9.3872189653951e-05,0.000218633490648132,0.000218633490648132,0.00146865621185646,0.000531139170950215,-9.3872189653951e-05,0.000218633490648132,-0.000406377869956034,0.000218633490648132,-0.0010313892305602,0.000843644851252298,0.000843644851252298,0.000531139170950215,-9.3872189653951e-05,-9.3872189653951e-05,0.000218633490648132,-9.3872189653951e-05,0.000843644851252298,0.000531139170950215,0.000531139170950215,0.000218633490648132,0.000218633490648132,-0.000718883550258117,-9.3872189653951e-05,0.000531139170950215,-0.000406377869956034,-9.3872189653951e-05,0.000843644851252298,-0.000406377869956034,0.000531139170950215,0.000218633490648132,-9.3872189653951e-05,-0.000406377869956034,0.000218633490648132,-0.000718883550258117,-0.000406377869956034,-0.000718883550258117,0.000531139170950215,-0.000718883550258117,-9.3872189653951e-05,0.000218633490648132,-0.000718883550258117,0.000843644851252298,-9.3872189653951e-05,-9.3872189653951e-05,0.000218633490648132,0.00115615053155438,0.000218633490648132,-9.3872189653951e-05,-0.000718883550258117,-9.3872189653951e-05,0.000531139170950215,0.000531139170950215,-0.000406377869956034,-9.3872189653951e-05,0.000531139170950215,0.000843644851252298,0.000531139170950215,0.000218633490648132,-0.000718883550258117,0.000218633490648132,-9.3872189653951e-05,-9.3872189653951e-05,-0.000718883550258117,0.000843644851252298,-0.000406377869956034,-0.000718883550258117,0.000843644851252298,0.00115615053155438,0.000531139170950215,0.000531139170950215,0.000531139170950215,-0.000406377869956034,-0.000718883550258117,-0.000718883550258117,0.000843644851252298,0.000843644851252298,-0.000406377869956034,-0.000406377869956034,0.000218633490648132,-9.3872189653951e-05,-9.3872189653951e-05,-9.3872189653951e-05,-9.3872189653951e-05,0.000218633490648132,0.000218633490648132,0.000218633490648132,-0.000406377869956034,0.000218633490648132,-0.000718883550258117,-9.3872189653951e-05,0.000531139170950215,-9.3872189653951e-05,-0.000718883550258117,-9.3872189653951e-05,-0.000406377869956034,-0.000406377869956034,-0.000718883550258117,0.000218633490648132,0.000218633490648132,-0.000406377869956034,0.000218633490648132,-0.000406377869956034,-0.0010313892305602,-0.000406377869956034,-9.3872189653951e-05,0.000218633490648132,-0.000406377869956034,-0.000718883550258117,-9.3872189653951e-05,0.000218633490648132,0.00115615053155438,-9.3872189653951e-05,-9.3872189653951e-05,-9.3872189653951e-05,-9.3872189653951e-05,0.000531139170950215,-9.3872189653951e-05,-0.000718883550258117,-0.000406377869956034,-0.000718883550258117,-0.000406377869956034,-0.000406377869956034,-0.000406377869956034,0.000531139170950215,-0.000406377869956034,-9.3872189653951e-05,-9.3872189653951e-05,-9.3872189653951e-05,-0.000718883550258117,-9.3872189653951e-05,-9.3872189653951e-05,0.000218633490648132,0.000218633490648132,-9.3872189653951e-05,0.000531139170950215,0.000218633490648132,-9.3872189653951e-05,-0.000406377869956034,-9.3872189653951e-05,-9.3872189653951e-05,-9.3872189653951e-05,0.00146865621185646,-9.3872189653951e-05,-9.3872189653951e-05,-0.000406377869956034,0.000218633490648132,0.000843644851252298,0.000218633490648132,0.000843644851252298,-9.3872189653951e-05,0.000531139170950215,-9.3872189653951e-05,0.000218633490648132,-9.3872189653951e-05,-9.3872189653951e-05,-0.000406377869956034,0.000531139170950215,-0.0010313892305602,-9.3872189653951e-05,-9.3872189653951e-05,-0.0010313892305602,0.000218633490648132,-0.000718883550258117,-0.0010313892305602,-0.000406377869956034,-9.3872189653951e-05,-9.3872189653951e-05,-9.3872189653951e-05,-0.000718883550258117,0.000531139170950215,-0.000718883550258117,-0.000406377869956034,-9.3872189653951e-05,0.000531139170950215,-9.3872189653951e-05,-0.000718883550258117,0.00115615053155438,0.000843644851252298,0.000218633490648132,-0.000406377869956034,0.000218633490648132,-9.3872189653951e-05,-9.3872189653951e-05,-0.000406377869956034,-9.3872189653951e-05,0.000218633490648132,0.000218633490648132,0.000218633490648132,0.000531139170950215,-0.000718883550258117,0.000218633490648132,0.000218633490648132,-0.000406377869956034,-9.3872189653951e-05,-0.000406377869956034,-0.000406377869956034,0.000531139170950215,-9.3872189653951e-05,0.000531139170950215,0.000218633490648132,0.000843644851252298,-9.3872189653951e-05,0.000218633490648132,-9.3872189653951e-05,-0.000718883550258117,-9.3872189653951e-05,0.000843644851252298,-9.3872189653951e-05,-0.000406377869956034,-0.000718883550258117,-0.000406377869956034,0.000531139170950215,-0.000406377869956034,0.000218633490648132,0.000531139170950215,-9.3872189653951e-05,-0.000718883550258117,0.000531139170950215,-9.3872189653951e-05,-0.0010313892305602,-9.3872189653951e-05,-0.000406377869956034,-9.3872189653951e-05,-0.000718883550258117,0.000218633490648132,0.00115615053155438,0.000531139170950215,0.000843644851252298,0.000531139170950215,0.000218633490648132,0.000843644851252298,-0.000718883550258117,-0.000406377869956034,0.00115615053155438,-9.3872189653951e-05,-0.000406377869956034,0.000531139170950215,0.000218633490648132,0.000531139170950215,0.000218633490648132,-9.3872189653951e-05,0.000218633490648132,-0.000406377869956034,-0.000406377869956034,0.000218633490648132,-9.3872189653951e-05,0.000218633490648132,-9.3872189653951e-05,-0.000718883550258117,-0.000718883550258117,0.000843644851252298,0.000218633490648132,-9.3872189653951e-05,-0.000406377869956034,0.000218633490648132,-9.3872189653951e-05,-0.000718883550258117,-0.000406377869956034,0.000218633490648132,-0.000406377869956034,-9.3872189653951e-05,0.000218633490648132,-9.3872189653951e-05,-9.3872189653951e-05,0.000218633490648132,-9.3872189653951e-05,-0.000406377869956034,-9.3872189653951e-05,-9.3872189653951e-05,-0.000718883550258117,-0.000718883550258117,0.000843644851252298,0.000531139170950215,0.000218633490648132,0.000218633490648132,-0.000406377869956034,-0.000718883550258117,0.000218633490648132,0.000531139170950215,-0.000406377869956034,0.000218633490648132,-9.3872189653951e-05,-0.000718883550258117,-0.000718883550258117,-9.3872189653951e-05,-9.3872189653951e-05,0.000218633490648132,-9.3872189653951e-05,-9.3872189653951e-05,0.000218633490648132,-0.000406377869956034,-9.3872189653951e-05,-9.3872189653951e-05,0.000218633490648132,-9.3872189653951e-05,-0.000406377869956034,-0.000406377869956034,0.000218633490648132,-0.000406377869956034,-0.000718883550258117,0.000218633490648132,-9.3872189653951e-05,-9.3872189653951e-05,-0.000718883550258117,-0.000406377869956034,-9.3872189653951e-05,-9.3872189653951e-05,0.000218633490648132,0.000843644851252298,-0.000406377869956034,-0.000718883550258117,0.000218633490648132,-0.000718883550258117,0.000218633490648132,-0.000718883550258117,-0.0010313892305602,0.00115615053155438,0.000218633490648132,-0.000718883550258117,-0.000406377869956034,0.00146865621185646,-0.000406377869956034,0.000843644851252298,-9.3872189653951e-05,-9.3872189653951e-05,-0.000718883550258117,-9.3872189653951e-05,0.000218633490648132,-0.000718883550258117,0.00178116189215855,-9.3872189653951e-05,0.000218633490648132,-9.3872189653951e-05,-9.3872189653951e-05,0.000843644851252298,-0.000406377869956034,0.000531139170950215,-0.000406377869956034,0.000218633490648132,-0.000406377869956034,0.000218633490648132,0.000531139170950215,-9.3872189653951e-05,0.000218633490648132,-9.3872189653951e-05,-9.3872189653951e-05,0.000843644851252298,-9.3872189653951e-05,-9.3872189653951e-05,0.000531139170950215,-0.000718883550258117,0.000531139170950215,0.000531139170950215,-0.000718883550258117,0.000843644851252298,0.000218633490648132,0.000218633490648132,-0.000406377869956034,0.000218633490648132,0.000531139170950215,0.00115615053155438,-9.3872189653951e-05,0.000218633490648132,-0.000406377869956034,0.000531139170950215,-0.000718883550258117,-9.3872189653951e-05,-0.000406377869956034,-0.000406377869956034,-9.3872189653951e-05,0.00115615053155438,-9.3872189653951e-05,0.00115615053155438,0.000218633490648132,-9.3872189653951e-05,-9.3872189653951e-05,0.000218633490648132,0.00115615053155438,-0.000406377869956034,0.000218633490648132,-0.000406377869956034,0.00146865621185646,-9.3872189653951e-05,0.000218633490648132,-9.3872189653951e-05,-0.000718883550258117,0.000218633490648132,0.00115615053155438,0.000218633490648132,-9.3872189653951e-05,0.000218633490648132,-9.3872189653951e-05,-0.000406377869956034,-0.000718883550258117,-0.000406377869956034,0.000531139170950215,-9.3872189653951e-05,-0.000406377869956034,-9.3872189653951e-05,-9.3872189653951e-05,0.000218633490648132,0.000531139170950215,-0.000718883550258117,-0.000718883550258117,0.000218633490648132,-0.000406377869956034,-0.0010313892305602,-0.000406377869956034,-9.3872189653951e-05,-9.3872189653951e-05,0.000218633490648132,-9.3872189653951e-05,-0.000718883550258117,-9.3872189653951e-05,0.000843644851252298,0.000218633490648132,0.000218633490648132,-0.000406377869956034,0.000218633490648132,0.000531139170950215,0.000531139170950215,0.000218633490648132,-9.3872189653951e-05,-0.000406377869956034,-9.3872189653951e-05,-0.000406377869956034,-0.0010313892305602,0.000218633490648132,-0.000718883550258117,-0.000406377869956034,-0.000406377869956034,-0.000406377869956034,-0.000406377869956034,-0.000406377869956034,-9.3872189653951e-05,0.000218633490648132,-9.3872189653951e-05,-0.000406377869956034,0.000843644851252298,-9.3872189653951e-05,-9.3872189653951e-05,-9.3872189653951e-05,0.000531139170950215,0.000531139170950215,0.000843644851252298,0.000843644851252298,0.000218633490648132,0.000531139170950215,-9.3872189653951e-05,-0.000718883550258117,0.000218633490648132,-9.3872189653951e-05,0.000843644851252298,-9.3872189653951e-05,-0.000406377869956034,0.000531139170950215,0.000843644851252298,-9.3872189653951e-05,0.000531139170950215,0.000218633490648132,-9.3872189653951e-05,0.000843644851252298,-0.0010313892305602,-9.3872189653951e-05,-9.3872189653951e-05,-9.3872189653951e-05,-9.3872189653951e-05,0.000218633490648132,0.000218633490648132,0.000843644851252298,-9.3872189653951e-05,-9.3872189653951e-05,0.000531139170950215,-9.3872189653951e-05,-0.000718883550258117,-0.000406377869956034,-0.000406377869956034,-0.000718883550258117,0.000843644851252298,-9.3872189653951e-05,-9.3872189653951e-05,-0.000406377869956034,0.000218633490648132,-0.0010313892305602,-9.3872189653951e-05,0.000531139170950215,0.000218633490648132,-0.000718883550258117,-9.3872189653951e-05,-9.3872189653951e-05,0.000218633490648132,0.000218633490648132,0.000218633490648132,-0.000406377869956034,0.000218633490648132,-9.3872189653951e-05,0.00146865621185646,-9.3872189653951e-05,-9.3872189653951e-05,0.000531139170950215,0.000218633490648132,0.000218633490648132,-0.000718883550258117,0.000218633490648132,-9.3872189653951e-05,-9.3872189653951e-05,-9.3872189653951e-05,0.000843644851252298,-0.000718883550258117,-0.0010313892305602,-9.3872189653951e-05,-0.000718883550258117,-0.000406377869956034,-9.3872189653951e-05,-0.000718883550258117,0.000531139170950215,0.000531139170950215,0.000218633490648132,-9.3872189653951e-05,0.000531139170950215,0.000218633490648132,-9.3872189653951e-05,-0.000718883550258117,0.000843644851252298,-9.3872189653951e-05,-9.3872189653951e-05,-0.000718883550258117,0.000218633490648132,-0.000406377869956034,-9.3872189653951e-05,-9.3872189653951e-05,-9.3872189653951e-05,0.000531139170950215,-0.000406377869956034,0.000531139170950215,-0.000406377869956034,-0.000406377869956034,-0.000406377869956034,-9.3872189653951e-05,-0.000406377869956034,-0.000406377869956034,0.000531139170950215,0.000531139170950215,0.000218633490648132,0.000531139170950215,-0.000406377869956034,-9.3872189653951e-05,-0.000406377869956034,0.000218633490648132,0.000531139170950215,0.000218633490648132,0.000843644851252298,0.000218633490648132,0.000218633490648132,0.000843644851252298,-0.000406377869956034,-9.3872189653951e-05,0.000843644851252298,0.000843644851252298,0.000218633490648132,-9.3872189653951e-05,-0.000406377869956034,0.000843644851252298,0.000531139170950215,0.000218633490648132,-9.3872189653951e-05,-9.3872189653951e-05,-9.3872189653951e-05,0.000531139170950215,-9.3872189653951e-05,0.000531139170950215,0.00115615053155438,-9.3872189653951e-05,-9.3872189653951e-05,0.000218633490648132,0.000218633490648132,-0.000406377869956034,0.000218633490648132,0.000218633490648132,-0.000718883550258117,-9.3872189653951e-05,0.000218633490648132,-9.3872189653951e-05,0.000218633490648132,-9.3872189653951e-05,0.000218633490648132,-0.000406377869956034,-0.000718883550258117,-9.3872189653951e-05,0.000218633490648132,0.000531139170950215,0.000218633490648132,-0.000406377869956034,-0.000406377869956034,-9.3872189653951e-05,0.000531139170950215,-9.3872189653951e-05,-0.000718883550258117,0.000218633490648132,-9.3872189653951e-05,0.000843644851252298,-9.3872189653951e-05,-9.3872189653951e-05,0.000531139170950215,-0.000718883550258117,0.000218633490648132,-9.3872189653951e-05,0.000218633490648132,-0.000406377869956034,0.000218633490648132,-9.3872189653951e-05,-9.3872189653951e-05,-0.000718883550258117,-9.3872189653951e-05,-9.3872189653951e-05,0.000218633490648132,-0.000406377869956034,-0.000406377869956034,-9.3872189653951e-05,-0.000718883550258117,-9.3872189653951e-05,-9.3872189653951e-05,0.000843644851252298,0.000218633490648132,0.000218633490648132,-0.000406377869956034,0.000531139170950215,-0.000406377869956034,0.000531139170950215,-9.3872189653951e-05,-9.3872189653951e-05,-9.3872189653951e-05,0.000843644851252298,-0.000406377869956034,-0.000406377869956034,0.000218633490648132,0.000218633490648132,-9.3872189653951e-05,-9.3872189653951e-05,-9.3872189653951e-05,-9.3872189653951e-05,-0.000406377869956034,-9.3872189653951e-05,0.000218633490648132,0.000531139170950215,-0.000406377869956034,-0.0010313892305602,0.000218633490648132,-9.3872189653951e-05,0.000218633490648132,0.000218633490648132,0.000843644851252298,-0.000406377869956034,0.000218633490648132,-9.3872189653951e-05,-0.000406377869956034,0.000218633490648132,-0.000718883550258117,0.000218633490648132,0.000218633490648132,0.000531139170950215,-9.3872189653951e-05,-9.3872189653951e-05,-0.000718883550258117,0.000218633490648132,0.000531139170950215,-9.3872189653951e-05,-9.3872189653951e-05,0.000218633490648132,0.000531139170950215,0.000218633490648132,0.000843644851252298,0.000843644851252298,0.000531139170950215,0.000531139170950215,0.000531139170950215,-0.000406377869956034,0.000218633490648132,-9.3872189653951e-05,-0.000406377869956034,0.00146865621185646,0.000531139170950215,0.000218633490648132,-0.000406377869956034,-9.3872189653951e-05,-0.000406377869956034,-0.000718883550258117,0.000218633490648132,-0.000406377869956034,-9.3872189653951e-05,0.00115615053155438,-9.3872189653951e-05,0.000843644851252298,-0.000406377869956034,-0.000406377869956034,-9.3872189653951e-05,0.000218633490648132,0.000843644851252298,0.000531139170950215,0.000218633490648132,0.000531139170950215,-0.000406377869956034,-0.000406377869956034,0.000843644851252298,-9.3872189653951e-05,0.000843644851252298,0.000218633490648132,-9.3872189653951e-05,0.000218633490648132,0.000843644851252298,-9.3872189653951e-05,-9.3872189653951e-05,0.000218633490648132,-0.000406377869956034,-9.3872189653951e-05,0.000531139170950215,0.000218633490648132,0.000218633490648132,0,-9.3872189653951e-05,-9.3872189653951e-05,-9.3872189653951e-05,-9.3872189653951e-05,0.000218633490648132,0.000531139170950215,-0.0010313892305602,0.000843644851252298,0.000531139170950215,-0.000718883550258117,0.000218633490648132,0.000531139170950215,0.000218633490648132,0.000218633490648132,0.000531139170950215,-0.000718883550258117,0.000218633490648132,-0.000406377869956034,-9.3872189653951e-05,0.000218633490648132,-9.3872189653951e-05,0.000218633490648132,-0.000406377869956034,0.000218633490648132,0.000531139170950215,0.000531139170950215,-0.000718883550258117,-0.0010313892305602,0.000531139170950215,-0.000406377869956034,-9.3872189653951e-05,-0.000406377869956034,-0.000406377869956034,0.000218633490648132,-0.000406377869956034,0.000531139170950215,0.000531139170950215,0.000531139170950215,-0.000406377869956034,0.000531139170950215,-9.3872189653951e-05,0.000843644851252298,0.000843644851252298,-9.3872189653951e-05,0.000843644851252298,0.000218633490648132,0.000218633490648132,0.000218633490648132,-9.3872189653951e-05,-0.000406377869956034,-0.000718883550258117,-9.3872189653951e-05,0.000843644851252298,-9.3872189653951e-05,-9.3872189653951e-05,-9.3872189653951e-05,-0.000406377869956034,0.000218633490648132,-9.3872189653951e-05,-9.3872189653951e-05,0.000531139170950215,0.000531139170950215,-0.000406377869956034,-0.000718883550258117,-0.000406377869956034,0.000218633490648132,0.000843644851252298,0.000218633490648132,0.000843644851252298,-9.3872189653951e-05,-9.3872189653951e-05,-9.3872189653951e-05,-9.3872189653951e-05,0.000531139170950215,-9.3872189653951e-05,-0.000406377869956034,-0.000406377869956034,-0.000718883550258117,0.000218633490648132,0.000218633490648132,-0.000718883550258117,-0.0010313892305602,-0.000718883550258117,0.000531139170950215,-0.000718883550258117,0.000531139170950215,0.000843644851252298,-9.3872189653951e-05,-9.3872189653951e-05,-0.000406377869956034,0.000531139170950215,0.000218633490648132,0.000843644851252298,0.000843644851252298,-9.3872189653951e-05,-9.3872189653951e-05,-0.000718883550258117,-9.3872189653951e-05,0.00115615053155438,0.000218633490648132,-0.000406377869956034,-9.3872189653951e-05,0.00146865621185646,-9.3872189653951e-05,-9.3872189653951e-05,-0.000406377869956034,0.000531139170950215,-0.000406377869956034,0.000218633490648132,0.000218633490648132,-9.3872189653951e-05,-0.000406377869956034,-9.3872189653951e-05,-0.000718883550258117,0.000218633490648132,-9.3872189653951e-05,-0.000406377869956034,-0.000718883550258117,0.000218633490648132,0.000531139170950215,0.000843644851252298,0.000531139170950215,-9.3872189653951e-05,0.000218633490648132,-9.3872189653951e-05,-0.000406377869956034,-0.000406377869956034,-9.3872189653951e-05,0.000843644851252298,0.000531139170950215,-9.3872189653951e-05,0.000218633490648132,-0.000406377869956034,-0.000406377869956034,-0.000406377869956034,0.000218633490648132,-0.000406377869956034,0.000218633490648132,-0.000406377869956034,-0.000406377869956034,-9.3872189653951e-05,0.000218633490648132,0.000531139170950215,-0.000406377869956034,0.000218633490648132,-0.000406377869956034,0.000531139170950215,0.000218633490648132,-9.3872189653951e-05,-0.000718883550258117,-0.000406377869956034,0.000531139170950215,-0.000718883550258117,0.00115615053155438,-9.3872189653951e-05,0.000218633490648132,-9.3872189653951e-05,-0.000406377869956034,0.000218633490648132,-9.3872189653951e-05,-9.3872189653951e-05,-9.3872189653951e-05,0.000843644851252298,0.000843644851252298,-0.000406377869956034,0.000218633490648132,-9.3872189653951e-05,-9.3872189653951e-05,-0.000406377869956034,-0.000406377869956034,0.000218633490648132,-0.000718883550258117,-9.3872189653951e-05,0.000218633490648132,0.000218633490648132,0.000218633490648132,-9.3872189653951e-05,0.000218633490648132,-0.000406377869956034,-9.3872189653951e-05,-0.000406377869956034,-9.3872189653951e-05,-9.3872189653951e-05,-0.000406377869956034,-9.3872189653951e-05,0.000843644851252298,-0.000718883550258117,0.000218633490648132,0.00115615053155438,0.000218633490648132,0.000531139170950215,-0.000406377869956034,0.000531139170950215,0.000218633490648132,0.000218633490648132,-0.000406377869956034,0.000218633490648132,0.000218633490648132,0.000531139170950215,0.000531139170950215,-9.3872189653951e-05,-0.000406377869956034,-9.3872189653951e-05,-0.0010313892305602,-9.3872189653951e-05,0.000531139170950215,0.000531139170950215,-9.3872189653951e-05,0.000218633490648132,0.000218633490648132,-9.3872189653951e-05,0.000218633490648132,0.00178116189215855,-0.000406377869956034,-0.000718883550258117,0.000218633490648132,-0.000406377869956034,0.000531139170950215,-0.000718883550258117,0.000218633490648132,-9.3872189653951e-05,0.000218633490648132,0.00146865621185646,-9.3872189653951e-05,-0.000406377869956034,-0.000718883550258117,0.000531139170950215,0.000843644851252298,0.000218633490648132,-9.3872189653951e-05,-9.3872189653951e-05,-9.3872189653951e-05,-9.3872189653951e-05,-9.3872189653951e-05,0.000531139170950215,-9.3872189653951e-05,-0.000406377869956034,-9.3872189653951e-05,0.000218633490648132,0.000843644851252298,0.000218633490648132,-0.000406377869956034,-0.000406377869956034,-0.000406377869956034,-0.000406377869956034,0.000531139170950215,-0.0010313892305602,0.00115615053155438,0.000218633490648132,-9.3872189653951e-05,0.000531139170950215,-0.000406377869956034,0.000218633490648132,0.000531139170950215,-0.000718883550258117,-0.000406377869956034,-0.0010313892305602,-0.000406377869956034,0.000531139170950215,-0.000718883550258117,-9.3872189653951e-05,0.000531139170950215,-9.3872189653951e-05,-9.3872189653951e-05,-9.3872189653951e-05,-9.3872189653951e-05,0.000843644851252298,-0.000718883550258117,0.000531139170950215,-9.3872189653951e-05,-0.000406377869956034,-0.000406377869956034,-9.3872189653951e-05,0.000218633490648132,-9.3872189653951e-05,-9.3872189653951e-05,-0.000406377869956034,-9.3872189653951e-05,-0.000718883550258117,0.000843644851252298,-0.000406377869956034,-9.3872189653951e-05,0.000531139170950215,0.000531139170950215,0.000843644851252298,0.000843644851252298,-0.000718883550258117,-9.3872189653951e-05,-0.000406377869956034,-0.000406377869956034,0.000218633490648132,0.000531139170950215,0.000843644851252298,-0.000406377869956034,-9.3872189653951e-05,-0.000406377869956034,0.000218633490648132,0.000843644851252298,-9.3872189653951e-05,0.000843644851252298,0.000218633490648132,-9.3872189653951e-05,-0.000406377869956034,-9.3872189653951e-05,0.000218633490648132,0.000531139170950215,-0.000406377869956034,-0.0010313892305602,-9.3872189653951e-05,-0.000406377869956034,0.000218633490648132,0.000218633490648132,0.000531139170950215,-9.3872189653951e-05,0.000218633490648132,0.00146865621185646,-9.3872189653951e-05,-0.000718883550258117,-9.3872189653951e-05,-9.3872189653951e-05,-9.3872189653951e-05,-9.3872189653951e-05,-0.000406377869956034,0.000843644851252298,-0.000406377869956034,0.000218633490648132,-0.000718883550258117,0.000218633490648132,0.000218633490648132,-9.3872189653951e-05,-0.000406377869956034,-9.3872189653951e-05,-0.000406377869956034,-0.000406377869956034,-9.3872189653951e-05,0.000218633490648132,-0.000406377869956034,-9.3872189653951e-05,-0.000406377869956034,-9.3872189653951e-05,0.000218633490648132,-0.000406377869956034,-9.3872189653951e-05,-9.3872189653951e-05,-9.3872189653951e-05,0.000843644851252298,-9.3872189653951e-05,0.000531139170950215,-9.3872189653951e-05,0.000218633490648132,0.00115615053155438,-9.3872189653951e-05,-0.000406377869956034,-0.000718883550258117,-0.000406377869956034,0.000843644851252298,-0.000718883550258117,-0.000406377869956034,0.00115615053155438,0.00115615053155438,0.000218633490648132,0.000218633490648132,-9.3872189653951e-05,-9.3872189653951e-05,-0.000406377869956034,0.000218633490648132,-0.000406377869956034,-0.000718883550258117,-0.000406377869956034,0.000218633490648132,-9.3872189653951e-05,-0.000718883550258117,0.000531139170950215,0.000218633490648132,-0.000406377869956034,0.000218633490648132,0.000218633490648132,-9.3872189653951e-05,0.000218633490648132,0.00115615053155438,0.000218633490648132,-9.3872189653951e-05,-0.000406377869956034,0.000531139170950215,0.000218633490648132,0.000218633490648132,0.000218633490648132,-0.0010313892305602,-9.3872189653951e-05,-0.000406377869956034,0.000218633490648132,0.000218633490648132,0.000218633490648132,-9.3872189653951e-05,-9.3872189653951e-05,-9.3872189653951e-05,0.000531139170950215,0.000531139170950215,-0.000406377869956034,0.000218633490648132,0.000218633490648132,0.000843644851252298,0.000218633490648132,0.000531139170950215,-0.000406377869956034,-9.3872189653951e-05,-0.000718883550258117,-9.3872189653951e-05,-9.3872189653951e-05,0.000218633490648132,0.000531139170950215,-9.3872189653951e-05,-0.000718883550258117,-9.3872189653951e-05,-9.3872189653951e-05,0.000531139170950215,0.000218633490648132,-0.000406377869956034,-0.000718883550258117,0.000531139170950215,-0.000718883550258117,0.000843644851252298,-9.3872189653951e-05,0.000531139170950215,-9.3872189653951e-05,-0.000406377869956034,0.000218633490648132,-0.000718883550258117,0.000531139170950215,-9.3872189653951e-05,-0.000406377869956034,-0.000718883550258117,-0.000718883550258117,-0.000406377869956034,-0.000406377869956034,-9.3872189653951e-05,-0.000406377869956034,-0.000718883550258117,-9.3872189653951e-05,-9.3872189653951e-05,-0.000406377869956034,0.000843644851252298,0.000218633490648132,0.000843644851252298,0.000218633490648132,0.000218633490648132,0.000218633490648132,-0.000406377869956034,-0.000406377869956034,-9.3872189653951e-05,-9.3872189653951e-05,0.000843644851252298,-9.3872189653951e-05,-0.000718883550258117,-0.0010313892305602,-0.000718883550258117,-0.000718883550258117,-9.3872189653951e-05,-0.000406377869956034,-9.3872189653951e-05,0.000843644851252298,-0.000718883550258117,-9.3872189653951e-05,0.000218633490648132,-9.3872189653951e-05,0.000531139170950215,-0.000718883550258117,0.000843644851252298,-0.000406377869956034,-9.3872189653951e-05,-0.000406377869956034,-9.3872189653951e-05,-0.000718883550258117,-9.3872189653951e-05,-0.000718883550258117,-0.00134389491086228,-0.000406377869956034,-9.3872189653951e-05,-0.000406377869956034,-9.3872189653951e-05,-0.000718883550258117,-0.000718883550258117,-0.000406377869956034,-0.000406377869956034,-0.000718883550258117,-9.3872189653951e-05,-9.3872189653951e-05,0.000531139170950215,-0.000718883550258117,0.000218633490648132,0.000843644851252298,-0.000718883550258117,0.000218633490648132,0.000218633490648132,-0.000406377869956034,-9.3872189653951e-05,0.000218633490648132,-9.3872189653951e-05,-0.000406377869956034,-9.3872189653951e-05,-0.000406377869956034,0.000531139170950215,0.000218633490648132,0.000218633490648132,0.000218633490648132,0.000843644851252298,-0.000718883550258117,-0.000718883550258117
-9.3872189653951e-05,0.000531139170950215,0.00115615053155438,0.000218633490648132,-9.3872189653951e-05,0.000218633490648132,-0.0010313892305602,0.000218633490648132,-9.3872189653951e-05,0.000218633490648132,-9.3872189653951e-05,0.000531139170950215,0.000218633490648132,0.000531139170950215,0.00115615053155438,-0.000718883550258117,0.000218633490648132,-9.3872189653951e-05,0.000218633490648132,0.000843644851252298,-9.3872189653951e-05,-0.0010313892305602,-0.000406377869956034,0.000218633490648132,0.000218633490648132,-0.000406377869956034,0.000218633490648132,0.000531139170950215,-9.3872189653951e-05,-9.3872189653951e-05,-9.3872189653951e-05,-0.000718883550258117,-0.000406377869956034,0.000218633490648132,-9.3872189653951e-05,0.000531139170950215,-0.000406377869956034,-9.3872189653951e-05,0.000218633490648132,0.00146865621185646,0.000843644851252298,0.000843644851252298,-0.0010313892305602,-0.000406377869956034,0.000218633490648132,0.000843644851252298,0.000218633490648132,-0.000718883550258117,0.000843644851252298,-9.3872189653951e-05,-9.3872189653951e-05,-9.3872189653951e-05,-9.3872189653951e-05,-9.3872189653951e-05,0.000218633490648132,-9.3872189653951e-05,-0.000406377869956034,-0.000406377869956034,0.000843644851252298,0.000218633490648132,-9.3872189653951e-05,0.000531139170950215,0.000531139170950215,0.000531139170950215,-0.000718883550258117,-9.3872189653951e-05,0.000843644851252298,-9.3872189653951e-05,0.000218633490648132,-9.3872189653951e-05,0.000218633490648132,0.00115615053155438,-0.000406377869956034,-0.000406377869956034,-9.3872189653951e-05,-9.3872189653951e-05,-9.3872189653951e-05,-9.3872189653951e-05,0.000218633490648132,-0.000406377869956034,-9.3872189653951e-05,-9.3872189653951e-05,-9.3872189653951e-05,-0.000406377869956034,0.000218633490648132,0.000531139170950215,0.000843644851252298,-0.000718883550258117,-9.3872189653951e-05,-9.3872189653951e-05,-0.000406377869956034,-0.000406377869956034,-0.000406377869956034,0.00115615053155438,0.000843644851252298,0.000218633490648132,-0.000406377869956034,-9.3872189653951e-05,0.000843644851252298,-0.000718883550258117,0.000218633490648132,0.000218633490648132,0.000218633490648132,0.000531139170950215,0.000218633490648132,-9.3872189653951e-05,0.000531139170950215,0.000843644851252298,-0.000718883550258117,0.000218633490648132,-9.3872189653951e-05,-9.3872189653951e-05,0.000218633490648132,-9.3872189653951e-05,0.000218633490648132,-9.3872189653951e-05,0.00115615053155438,-0.000718883550258117,0.000218633490648132,-9.3872189653951e-05,0.000843644851252298,0.000218633490648132,-0.000406377869956034,-0.000406377869956034,0.000218633490648132,-0.000406377869956034,0.000218633490648132,0.000531139170950215,-9.3872189653951e-05,0.000218633490648132,0.000531139170950215,-9.3872189653951e-05,0.000218633490648132,-9.3872189653951e-05,-0.000406377869956034,-9.3872189653951e-05,-9.3872189653951e-05,-0.000406377869956034,-0.000718883550258117,-9.3872189653951e-05,-0.000406377869956034,0.000218633490648132,0.00115615053155438,0.000531139170950215,0.000531139170950215,0.000218633490648132,-9.3872189653951e-05,-0.000406377869956034,-0.00134389491086228,0.000531139170950215,0.000531139170950215,-0.000718883550258117,-9.3872189653951e-05,0.000218633490648132,0.000218633490648132,-9.3872189653951e-05,-9.3872189653951e-05,-0.000718883550258117,-9.3872189653951e-05,-9.3872189653951e-05,-0.000406377869956034,0.000218633490648132,-0.000406377869956034,-0.0010313892305602,-0.000406377869956034,0.000843644851252298,-9.3872189653951e-05,-0.000406377869956034,0.000218633490648132,-9.3872189653951e-05,-9.3872189653951e-05,-0.000718883550258117,-9.3872189653951e-05,0.000218633490648132,-0.000718883550258117,0.000218633490648132,-0.0010313892305602,-0.000718883550258117,0.000531139170950215,0.000218633490648132,-0.000718883550258117,0.000531139170950215,-0.000718883550258117,0.000218633490648132,-9.3872189653951e-05,0.000218633490648132,0.000218633490648132,-9.3872189653951e-05,0.00115615053155438,0.000843644851252298,-9.3872189653951e-05,-9.3872189653951e-05,-0.000406377869956034,-0.000406377869956034,-0.000718883550258117,-0.000406377869956034,-9.3872189653951e-05,-0.000406377869956034,0.000843644851252298,-0.000406377869956034,0.000531139170950215,-9.3872189653951e-05,-0.000718883550258117,-0.000718883550258117,-9.3872189653951e-05,0.000218633490648132,-9.3872189653951e-05,-9.3872189653951e-05,-9.3872189653951e-05,0.000218633490648132,0.000843644851252298,0.000218633490648132,-9.3872189653951e-05,-0.000718883550258117,0.000218633490648132,-9.3872189653951e-05,0.000843644851252298,-0.000406377869956034,-9.3872189653951e-05,-9.3872189653951e-05,-0.000406377869956034,0.000843644851252298,0.000218633490648132,0.000531139170950215,-0.000718883550258117,-9.3872189653951e-05,-9.3872189653951e-05,0.000218633490648132,-0.000406377869956034,0.000218633490648132,-0.000406377869956034,0.00115615053155438,-0.0010313892305602,-0.000406377869956034,0.000218633490648132,-9.3872189653951e-05,-9.3872189653951e-05,-0.000406377869956034,-0.000718883550258117,-9.3872189653951e-05,0.000531139170950215,-9.3872189653951e-05,-9.3872189653951e-05,-0.000718883550258117,0.000218633490648132,0.000218633490648132,-0.0010313892305602,-0.000406377869956034,0.000531139170950215,-9.3872189653951e-05,-9.3872189653951e-05,0.000218633490648132,-9.3872189653951e-05,0.000218633490648132,-9.3872189653951e-05,0.000843644851252298,-9.3872189653951e-05,0.000843644851252298,-0.000718883550258117,-9.3872189653951e-05,0.000218633490648132,0.000218633490648132,0.000843644851252298,0.000843644851252298,-0.000718883550258117,-9.3872189653951e-05,0.000218633490648132,-0.000406377869956034,-9.3872189653951e-05,-0.0010313892305602,-9.3872189653951e-05,0.000843644851252298,-0.000718883550258117,-9.3872189653951e-05,-0.000406377869956034,0.00115615053155438,-9.3872189653951e-05,0.000531139170950215,-0.000718883550258117,0.000218633490648132,0.000531139170950215,0.000218633490648132,0.000531139170950215,-0.000406377869956034,-0.000406377869956034,-9.3872189653951e-05,0.000218633490648132,-9.3872189653951e-05,0.000218633490648132,-9.3872189653951e-05,-0.000406377869956034,-9.3872189653951e-05,-0.000406377869956034,0.000218633490648132,-0.000718883550258117,-0.000406377869956034,0.000531139170950215,-9.3872189653951e-05,-0.000406377869956034,0.000218633490648132,-9.3872189653951e-05,-0.000406377869956034,0.000843644851252298,0.000218633490648132,-0.000406377869956034,0.000843644851252298,-9.3872189653951e-05,-0.000406377869956034,0.000531139170950215,0.000218633490648132,-0.000718883550258117,0.000843644851252298,0.000531139170950215,0.000218633490648132,0.000218633490648132,-0.000406377869956034,0.00115615053155438,-0.000718883550258117,-0.000718883550258117,0.00115615053155438,0.000218633490648132,0.000218633490648132,-0.000406377869956034,-0.000406377869956034,0.000531139170950215,0.000843644851252298,0.00115615053155438,0.000531139170950215,-9.3872189653951e-05,0.000218633490648132,-0.000406377869956034,-0.000718883550258117,0.000843644851252298,-0.000406377869956034,-0.000718883550258117,-9.3872189653951e-05,0.000218633490648132,-0.000406377869956034,0.000843644851252298,-0.000718883550258117,-0.000406377869956034,0.000218633490648132,0.000531139170950215,-0.000406377869956034,-0.000406377869956034,-9.3872189653951e-05,0.000843644851252298,0.000843644851252298,0.000218633490648132,0.000531139170950215,-0.000718883550258117,-9.3872189653951e-05,0.000218633490648132,0.000218633490648132,0.000843644851252298,0.00146865621185646,-9.3872189653951e-05,-9.3872189653951e-05,0.000218633490648132,-0.000406377869956034,-9.3872189653951e-05,-0.000406377869956034,-0.000406377869956034,-9.3872189653951e-05,-9.3872189653951e-05,-9.3872189653951e-05,-0.000718883550258117,0.000218633490648132,-0.000718883550258117,-9.3872189653951e-05,-0.000718883550258117,-0.000406377869956034,-9.3872189653951e-05,-9.3872189653951e-05,-0.000718883550258117,0.000531139170950215,-9.3872189653951e-05,-0.0010313892305602,-0.000406377869956034,-0.000718883550258117,0.000218633490648132,0.000531139170950215,0.000531139170950215,0.000218633490648132,-0.000406377869956034,-9.3872189653951e-05,-9.3872189653951e-05,-9.3872189653951e-05,0.000218633490648132,-0.0010313892305602,-0.000718883550258117,0.00146865621185646,0.000218633490648132,-9.3872189653951e-05,-9.3872189653951e-05,0.00115615053155438,0.000218633490648132,0.000218633490648132,-9.3872189653951e-05,0.000218633490648132,-0.0010313892305602,-0.000406377869956034,-0.000406377869956034,-9.3872189653951e-05,0.000843644851252298,-0.000406377869956034,0.000843644851252298,-9.3872189653951e-05,-9.3872189653951e-05,-0.000406377869956034,-0.000718883550258117,-0.000718883550258117,-9.3872189653951e-05,-9.3872189653951e-05,-0.000406377869956034,-9.3872189653951e-05,-9.3872189653951e-05,0.000218633490648132,-0.000406377869956034,-0.000406377869956034,-0.000406377869956034,0.000218633490648132,-0.000718883550258117,-0.000406377869956034,-0.000718883550258117,-0.000718883550258117,-9.3872189653951e-05,0.000218633490648132,0.000218633490648132,0.000843644851252298,0.000843644851252298,-9.3872189653951e-05,0.000218633490648132,-0.000406377869956034,0.00115615053155438,0.000531139170950215,-0.000406377869956034,0.000218633490648132,0.000218633490648132,0.000531139170950215,-0.000406377869956034,-9.3872189653951e-05,-0.000406377869956034,-0.0010313892305602,-0.000718883550258117,0.000218633490648132,-9.3872189653951e-05,0.000531139170950215,-9.3872189653951e-05,0.000531139170950215,0.000218633490648132,-0.000406377869956034,0.000218633490648132,0.000218633490648132,0.000218633490648132,0.000531139170950215,0.000218633490648132,-9.3872189653951e-05,-9.3872189653951e-05,0.000218633490648132,-0.000406377869956034,0.000218633490648132,-9.3872189653951e-05,-9.3872189653951e-05,0.000218633490648132,0.000531139170950215,0.000218633490648132,-9.3872189653951e-05,0.000218633490648132,-9.3872189653951e-05,-9.3872189653951e-05,-0.000406377869956034,0.000531139170950215,-0.000718883550258117,-0.000718883550258117,0.000531139170950215,0.000218633490648132,-9.3872189653951e-05,0.000218633490648132,0.000218633490648132,0.000531139170950215,-0.000406377869956034,-9.3872189653951e-05,0.000531139170950215,-9.3872189653951e-05,-0.000406377869956034,-9.3872189653951e-05,-0.000718883550258117,-9.3872189653951e-05,0.000218633490648132,0.000218633490648132,0.000531139170950215,0.000531139170950215,-0.000406377869956034,0.000218633490648132,-9.3872189653951e-05,0.000218633490648132,-0.000718883550258117,-0.000406377869956034,-0.000718883550258117,-9.3872189653951e-05,-0.0010313892305602,-9.3872189653951e-05,-9.3872189653951e-05,-0.000718883550258117,-9.3872189653951e-05,-9.3872189653951e-05,-0.000406377869956034,-9.3872189653951e-05,-0.000406377869956034,0.000531139170950215,-9.3872189653951e-05,-0.000718883550258117,0.000218633490648132,-9.3872189653951e-05,-0.000406377869956034,-0.000718883550258117,-9.3872189653951e-05,-9.3872189653951e-05,-9.3872189653951e-05,0.000531139170950215,-9.3872189653951e-05,-9.3872189653951e-05,-9.3872189653951e-05,-0.000718883550258117,-0.000718883550258117,0.000531139170950215,0.000531139170950215,-9.3872189653951e-05,-0.000406377869956034,0.000531139170950215,0.00115615053155438,-9.3872189653951e-05,0.000218633490648132,-9.3872189653951e-05,0.000843644851252298,0.000531139170950215,-0.000718883550258117,0.000218633490648132,0.000218633490648132,0.000218633490648132,0.000218633490648132,0.000218633490648132,0.000531139170950215,0.000843644851252298,-0.000406377869956034,0.000218633490648132,-9.3872189653951e-05,-9.3872189653951e-05,-0.0010313892305602,-0.000406377869956034,0.000218633490648132,-9.3872189653951e-05,0.000218633490648132,0.000218633490648132,0.000218633490648132,-9.3872189653951e-05,0.00115615053155438,-0.000718883550258117,0.000218633490648132,0.000843644851252298,0.000218633490648132,-0.000718883550258117,-9.3872189653951e-05,-0.000406377869956034,-9.3872189653951e-05,0.000531139170950215,-9.3872189653951e-05,-9.3872189653951e-05,-9.3872189653951e-05,-0.000406377869956034,0.000843644851252298,-9.3872189653951e-05,0.000218633490648132,0.000218633490648132,-9.3872189653951e-05,-0.000406377869956034,-0.00134389491086228,0.000531139170950215,0.000218633490648132,-9.3872189653951e-05,-0.000406377869956034,0.000843644851252298,-0.000718883550258117,0.000218633490648132,-0.000406377869956034,0.000218633490648132,-0.000718883550258117,-0.000718883550258117,-0.000718883550258117,0.000218633490648132,0.000843644851252298,-9.3872189653951e-05,0.000531139170950215,-9.3872189653951e-05,0.000531139170950215,-0.000406377869956034,-0.000406377869956034,0.00115615053155438,-9.3872189653951e-05,0.000218633490648132,-0.000718883550258117,-9.3872189653951e-05,-0.000406377869956034,0.00115615053155438,-9.3872189653951e-05,-9.3872189653951e-05,-0.000406377869956034,-9.3872189653951e-05,0.000218633490648132,0.000218633490648132,-0.000718883550258117,-9.3872189653951e-05,-0.000406377869956034,0.00146865621185646,-9.3872189653951e-05,0.000843644851252298,-9.3872189653951e-05,0.000218633490648132,0.000531139170950215,0.000218633490648132,-0.000406377869956034,0.000531139170950215,-9.3872189653951e-05,0.000843644851252298,-9.3872189653951e-05,0.000843644851252298,0.000531139170950215,0.000218633490648132,0.000531139170950215,0.000218633490648132,-9.3872189653951e-05,-9.3872189653951e-05,0.000218633490648132,0.000531139170950215,-0.000718883550258117,-0.000406377869956034,0.000218633490648132,0.000531139170950215,0.000218633490648132,0.000218633490648132,-9.3872189653951e-05,0.000218633490648132,0.000531139170950215,-9.3872189653951e-05,-9.3872189653951e-05,0.000531139170950215,-0.000406377869956034,-9.3872189653951e-05,0.000531139170950215,0.000531139170950215,-9.3872189653951e-05,-9.3872189653951e-05,-0.000406377869956034,-0.000718883550258117,-9.3872189653951e-05,0.000218633490648132,-0.000406377869956034,0.000218633490648132,-9.3872189653951e-05,0.00115615053155438,-0.000406377869956034,-0.00134389491086228,0.000218633490648132,0.000218633490648132,0.000531139170950215,-9.3872189653951e-05,-9.3872189653951e-05,0.000218633490648132,-0.000406377869956034,0.000218633490648132,-0.000406377869956034,-0.000718883550258117,-9.3872189653951e-05,-9.3872189653951e-05,-9.3872189653951e-05,-9.3872189653951e-05,0.000843644851252298,0.000843644851252298,-9.3872189653951e-05,-9.3872189653951e-05,-0.000406377869956034,0.000531139170950215,-9.3872189653951e-05,0.000531139170950215,-9.3872189653951e-05,-0.000406377869956034,-0.000718883550258117,0.00115615053155438,-9.3872189653951e-05,0.000531139170950215,-0.000718883550258117,-0.000406377869956034,0.000218633490648132,-0.000718883550258117,-0.000406377869956034,0.000218633490648132,0.000843644851252298,-9.3872189653951e-05,-9.3872189653951e-05,-0.0010313892305602,-9.3872189653951e-05,-0.000406377869956034,-0.000406377869956034,0.000531139170950215,-0.000718883550258117,-0.000406377869956034,0.000218633490648132,-0.000406377869956034,0.000531139170950215,-0.000406377869956034,0.000531139170950215,0.000218633490648132,-0.000406377869956034,-9.3872189653951e-05,-9.3872189653951e-05,-0.000406377869956034,-9.3872189653951e-05,0.000843644851252298,0.000531139170950215,-0.000406377869956034,-0.000406377869956034,0.000218633490648132,0.000218633490648132,0.000531139170950215,0.000531139170950215,0.00115615053155438,-9.3872189653951e-05,-0.000718883550258117,0.000218633490648132,0.000218633490648132,-0.000406377869956034,-9.3872189653951e-05,-0.000406377869956034,-9.3872189653951e-05,0.000843644851252298,-9.3872189653951e-05,0.000843644851252298,-0.000718883550258117,-0.000718883550258117,-0.000406377869956034,-0.000718883550258117,0.000218633490648132,-9.3872189653951e-05,-9.3872189653951e-05,-0.000718883550258117,0.00115615053155438,0.000531139170950215,-9.3872189653951e-05,0.000218633490648132,0.000218633490648132,-0.000406377869956034,0.000531139170950215,0.000218633490648132,-0.000406377869956034,0.00178116189215855,0.000531139170950215,-9.3872189653951e-05,-0.000406377869956034,-0.000718883550258117,0.000218633490648132,-9.3872189653951e-05,0.000843644851252298,-0.000406377869956034,0.000531139170950215,0.000531139170950215,-9.3872189653951e-05,-9.3872189653951e-05,-0.000718883550258117,-0.000406377869956034,-0.000406377869956034,0.000218633490648132,0.00115615053155438,0.000218633490648132,-9.3872189653951e-05,0.000531139170950215,0.000218633490648132,-0.000406377869956034,0.000531139170950215,0.000843644851252298,0.00115615053155438,0.000531139170950215,-0.000718883550258117,-9.3872189653951e-05,0.000843644851252298,-9.3872189653951e-05,0.000218633490648132,-9.3872189653951e-05,-9.3872189653951e-05,0.000218633490648132,-9.3872189653951e-05,-0.000718883550258117,0.000843644851252298,0,0.000218633490648132,-0.000718883550258117,-9.3872189653951e-05,0.000531139170950215,0.000218633490648132,-9.3872189653951e-05,-0.0010313892305602,0.000843644851252298,0.000218633490648132,-0.000406377869956034,0.000843644851252298,0.000218633490648132,0.000218633490648132,0.000218633490648132,0.000218633490648132,-0.000718883550258117,0.000218633490648132,-9.3872189653951e-05,0.000218633490648132,-0.000718883550258117,-9.3872189653951e-05,-9.3872189653951e-05,-0.000406377869956034,0.000531139170950215,0.000218633490648132,0.000531139170950215,-0.000406377869956034,-0.000406377869956034,0.000218633490648132,-9.3872189653951e-05,0.000531139170950215,0.000218633490648132,-0.0010313892305602,-9.3872189653951e-05,0.000218633490648132,0.00115615053155438,-0.000406377869956034,0.000843644851252298,-9.3872189653951e-05,0.000218633490648132,0.000531139170950215,0.000531139170950215,0.000218633490648132,-9.3872189653951e-05,0.000843644851252298,-9.3872189653951e-05,-0.000406377869956034,-9.3872189653951e-05,0.000218633490648132,0.000218633490648132,-0.0010313892305602,-0.000406377869956034,0.00146865621185646,-0.000406377869956034,0.000531139170950215,-9.3872189653951e-05,-9.3872189653951e-05,-9.3872189653951e-05,0.000218633490648132,0.000218633490648132,0.000218633490648132,0.000531139170950215,-0.000406377869956034,-0.000406377869956034,0.000218633490648132,-0.000718883550258117,0.000531139170950215,0.000218633490648132,-9.3872189653951e-05,0.000218633490648132,0.000218633490648132,-0.000406377869956034,-0.000406377869956034,0.000843644851252298,-0.000406377869956034,-0.000718883550258117,-0.000406377869956034,-0.000406377869956034,0.000218633490648132,0.000531139170950215,-0.0010313892305602,-9.3872189653951e-05,-0.0010313892305602,-9.3872189653951e-05,-9.3872189653951e-05,0.000843644851252298,0.000843644851252298,-0.000718883550258117,-9.3872189653951e-05,-0.000406377869956034,0.000843644851252298,-9.3872189653951e-05,0.000218633490648132,0.000218633490648132,-0.000718883550258117,-0.000406377869956034,-0.000718883550258117,0.000218633490648132,0.00115615053155438,0.000843644851252298,-0.000406377869956034,-0.000406377869956034,0.000843644851252298,-9.3872189653951e-05,0.000218633490648132,-0.000718883550258117,0.000843644851252298,-9.3872189653951e-05,-9.3872189653951e-05,-9.3872189653951e-05,0.000843644851252298,-0.000406377869956034,-0.000406377869956034,-9.3872189653951e-05,-0.000406377869956034,-9.3872189653951e-05,-9.3872189653951e-05,-9.3872189653951e-05,-9.3872189653951e-05,-9.3872189653951e-05,-9.3872189653951e-05,-0.000406377869956034,0.000531139170950215,0.000218633490648132,0.000218633490648132,-0.000406377869956034,0.000531139170950215,-9.3872189653951e-05,-9.3872189653951e-05,0.000531139170950215,-0.000406377869956034,0.000218633490648132,-9.3872189653951e-05,0.000218633490648132,-0.000406377869956034,-9.3872189653951e-05,-9.3872189653951e-05,0.000843644851252298,-9.3872189653951e-05,-9.3872189653951e-05,0.000531139170950215,0.000218633490648132,0.000843644851252298,0.000531139170950215,0.000531139170950215,-0.000718883550258117,-9.3872189653951e-05,0.000218633490648132,-9.3872189653951e-05,-0.000718883550258117,-0.000718883550258117,0.00115615053155438,-0.000406377869956034,0.000218633490648132,-0.000718883550258117,0.000218633490648132,0.000531139170950215,-0.000406377869956034,0.000218633490648132,0.000531139170950215,-0.000718883550258117,-9.3872189653951e-05,0.000218633490648132,0.000531139170950215,-0.000406377869956034,-0.000406377869956034,-9.3872189653951e-05,0.000218633490648132,-0.000718883550258117,-0.000406377869956034,0.000218633490648132,-0.000718883550258117,-0.000718883550258117,-0.000406377869956034,0.000218633490648132,0.000531139170950215,-0.0010313892305602,-0.000406377869956034,0.000531139170950215,-0.000406377869956034,0.000218633490648132,-0.000406377869956034,0.000531139170950215,0.000531139170950215,-0.000406377869956034,0.000531139170950215,0.000218633490648132,0.000218633490648132,0.000843644851252298,0.000218633490648132,-9.3872189653951e-05,-0.000406377869956034,-9.3872189653951e-05,-9.3872189653951e-05,-9.3872189653951e-05,-0.000406377869956034,0.00115615053155438,0.000531139170950215,0.000218633490648132,-0.000718883550258117,0.00115615053155438,-0.000406377869956034,0.000531139170950215,-0.000406377869956034,-9.3872189653951e-05,0.000218633490648132,0.000531139170950215,-0.000406377869956034,0.000843644851252298,-9.3872189653951e-05,-0.000406377869956034,0.000218633490648132,0.000218633490648132,-0.000718883550258117,-0.000406377869956034,0.00146865621185646,-9.3872189653951e-05,0.000531139170950215,0.000531139170950215,0.000843644851252298,0.000218633490648132,0.000218633490648132,-9.3872189653951e-05,0.000843644851252298,-9.3872189653951e-05,-0.000406377869956034,0.000843644851252298,-9.3872189653951e-05,-9.3872189653951e-05,-9.3872189653951e-05,-0.0010313892305602,-9.3872189653951e-05,0.000218633490648132,0.000531139170950215,0.000218633490648132,-0.000718883550258117,-0.000718883550258117,0.000218633490648132,-9.3872189653951e-05,0.000218633490648132,-0.000406377869956034,-0.000718883550258117,-0.000718883550258117,-0.000406377869956034,-9.3872189653951e-05,-0.000718883550258117,-0.000406377869956034,0.000218633490648132,0.000218633490648132,-0.000718883550258117,0.000218633490648132,0.000531139170950215,-9.3872189653951e-05,0.000218633490648132,0.000218633490648132,-9.3872189653951e-05,-0.000406377869956034,-0.000406377869956034,-9.3872189653951e-05,-0.000406377869956034,-0.000406377869956034,0.000531139170950215,-9.3872189653951e-05,-9.3872189653951e-05,-9.3872189653951e-05,-0.000406377869956034,-9.3872189653951e-05,-0.000406377869956034,0.000218633490648132,-0.000406377869956034,0.000218633490648132,0.000218633490648132,-9.3872189653951e-05,-0.000406377869956034,-9.3872189653951e-05,-0.000406377869956034,0.000218633490648132,0.000531139170950215,-0.000406377869956034,0.000531139170950215,-0.000718883550258117,-9.3872189653951e-05,-9.3872189653951e-05,0.000843644851252298,0.000843644851252298,0.00115615053155438,-0.0010313892305602,0.000218633490648132,0.000218633490648132,-0.000406377869956034,-9.3872189653951e-05,0.000218633490648132,0.000843644851252298,0.000218633490648132,0.000531139170950215,-0.000406377869956034,-0.000718883550258117,0.000218633490648132,-0.000406377869956034,0.000531139170950215,0.000218633490648132,-0.000406377869956034,-9.3872189653951e-05,-9.3872189653951e-05,0.000218633490648132,-9.3872189653951e-05,-0.000406377869956034,-0.000406377869956034,0.000218633490648132,0.000218633490648132,0.000218633490648132,0.000843644851252298,0.000531139170950215,-9.3872189653951e-05,-9.3872189653951e-05,0.00115615053155438,0.000218633490648132,-0.000406377869956034,0.000218633490648132,0.000218633490648132,-9.3872189653951e-05,0.000218633490648132,-0.000406377869956034,0.000218633490648132,0.000531139170950215,-9.3872189653951e-05,0.000218633490648132,-0.000406377869956034,0.000218633490648132,-9.3872189653951e-05,-0.000406377869956034,-0.000718883550258117,-0.000718883550258117,-0.0010313892305602,0.000218633490648132,0.000218633490648132,-0.000406377869956034,-9.3872189653951e-05,0.000218633490648132,-0.000406377869956034,0.000843644851252298,-0.000718883550258117,0.000218633490648132,0.000218633490648132,-9.3872189653951e-05,0.000218633490648132,-0.000718883550258117,-9.3872189653951e-05,-0.000406377869956034,0.000218633490648132,-9.3872189653951e-05,-0.000718883550258117,-9.3872189653951e-05,0.000218633490648132,-9.3872189653951e-05,0.000218633490648132,-0.000718883550258117,-0.000718883550258117,0.000843644851252298,-9.3872189653951e-05,-9.3872189653951e-05,-9.3872189653951e-05,0.000531139170950215,0.000843644851252298,-9.3872189653951e-05,-9.3872189653951e-05,0.000843644851252298,-0.000718883550258117,-9.3872189653951e-05,0.000218633490648132,-0.000406377869956034,-0.000406377869956034,-9.3872189653951e-05,0.000218633490648132,-9.3872189653951e-05,0.00115615053155438,0.000218633490648132,-9.3872189653951e-05,0.000843644851252298,0.000531139170950215,-9.3872189653951e-05,0.000531139170950215,0.000531139170950215,-9.3872189653951e-05,0.000843644851252298,0.000531139170950215,-9.3872189653951e-05,-0.000406377869956034,-9.3872189653951e-05,-9.3872189653951e-05,0.00115615053155438,-9.3872189653951e-05,-9.3872189653951e-05,0.000531139170950215,-0.000718883550258117,-9.3872189653951e-05,-9.3872189653951e-05,0.000531139170950215,-9.3872189653951e-05,-0.000718883550258117,-9.3872189653951e-05,0.000531139170950215,0.000218633490648132,-9.3872189653951e-05,-9.3872189653951e-05,-0.000718883550258117,0.000531139170950215,0.000218633490648132,0.000218633490648132,0.000531139170950215,-0.000406377869956034,0.000218633490648132,-0.000406377869956034,-9.3872189653951e-05,0.000531139170950215,0.000218633490648132,0.000218633490648132,-9.3872189653951e-05,-9.3872189653951e-05,-9.3872189653951e-05,-0.000718883550258117,0.00115615053155438,-0.000406377869956034,-9.3872189653951e-05,0.000218633490648132,-0.000718883550258117,0.00115615053155438,-0.000406377869956034,0.000531139170950215,0.000218633490648132,-9.3872189653951e-05,-0.000718883550258117,-9.3872189653951e-05,-9.3872189653951e-05,0.000218633490648132,-0.000406377869956034,-0.0010313892305602,-9.3872189653951e-05,0.000218633490648132,-9.3872189653951e-05,-0.000406377869956034,0.000218633490648132,0.000218633490648132,0.000531139170950215,0.000843644851252298,0.000531139170950215,-9.3872189653951e-05,0.000218633490648132,-0.000718883550258117,-0.000406377869956034,-9.3872189653951e-05,0.00115615053155438,-9.3872189653951e-05,0.000218633490648132,-9.3872189653951e-05,-9.3872189653951e-05,-9.3872189653951e-05,0.000218633490648132,0.000218633490648132,0.000531139170950215,0.000843644851252298,-9.3872189653951e-05,0.000531139170950215,0.000218633490648132,0.000218633490648132,0.00115615053155438,-0.000406377869956034,-9.3872189653951e-05,-0.000718883550258117,-0.000718883550258117,-9.3872189653951e-05,-9.3872189653951e-05,-9.3872189653951e-05,-9.3872189653951e-05,-9.3872189653951e-05,-9.3872189653951e-05,-0.000406377869956034,0.000531139170950215,0.000218633490648132,0.000218633490648132,-0.0010313892305602,-0.000406377869956034,-0.000406377869956034,-0.000718883550258117,-9.3872189653951e-05,-0.000406377869956034,0.000218633490648132,-9.3872189653951e-05,-9.3872189653951e-05,0.000218633490648132,0.000843644851252298,-0.000718883550258117,-9.3872189653951e-05,0.000218633490648132,-0.000406377869956034,-0.000406377869956034,-9.3872189653951e-05,-0.000406377869956034,-0.0010313892305602,-0.000406377869956034,-0.000718883550258117,-9.3872189653951e-05,0.000531139170950215,-0.000406377869956034,-9.3872189653951e-05,0.000531139170950215,-0.000406377869956034,-0.000718883550258117
-0.000406377869956034,-9.3872189653951e-05,0.00146865621185646,0.000218633490648132,-0.000406377869956034,0.000218633490648132,-0.000406377869956034,-9.3872189653951e-05,-9.3872189653951e-05,0.000843644851252298,0.000531139170950215,0.000531139170950215,0.000531139170950215,0.000218633490648132,0.000843644851252298,-0.000406377869956034,-9.3872189653951e-05,0.000218633490648132,0.000218633490648132,-0.000718883550258117,0.000843644851252298,-0.000718883550258117,-0.000406377869956034,-9.3872189653951e-05,-0.000406377869956034,-9.3872189653951e-05,-9.3872189653951e-05,0.000531139170950215,-9.3872189653951e-05,-0.000406377869956034,-9.3872189653951e-05,-9.3872189653951e-05,-0.000406377869956034,-0.000406377869956034,-9.3872189653951e-05,0.000531139170950215,0.000218633490648132,0.000218633490648132,-9.3872189653951e-05,0.000218633490648132,0.000218633490648132,-9.3872189653951e-05,-0.000718883550258117,-0.000406377869956034,0.000218633490648132,0.000218633490648132,-0.000406377869956034,-9.3872189653951e-05,0.00115615053155438,-0.000406377869956034,-0.000718883550258117,0.000843644851252298,0.000218633490648132,-0.000718883550258117,-9.3872189653951e-05,0.000218633490648132,-0.000718883550258117,0.000843644851252298,0.000531139170950215,-9.3872189653951e-05,-0.000718883550258117,-9.3872189653951e-05,0.000218633490648132,0.00146865621185646,-0.000718883550258117,-0.000718883550258117,0.000843644851252298,-0.000718883550258117,0.000218633490648132,-9.3872189653951e-05,0.000843644851252298,0.00178116189215855,0.000531139170950215,-9.3872189653951e-05,0.000218633490648132,-9.3872189653951e-05,-0.0010313892305602,-0.000406377869956034,-0.000406377869956034,-9.3872189653951e-05,-0.000406377869956034,-0.000718883550258117,-0.000406377869956034,-0.0010313892305602,0.000531139170950215,0.000843644851252298,0.000531139170950215,-9.3872189653951e-05,-9.3872189653951e-05,0.000218633490648132,-0.000406377869956034,0.000218633490648132,-9.3872189653951e-05,0.00115615053155438,0.000531139170950215,0.000843644851252298,0.000218633490648132,0.000218633490648132,0.000843644851252298,-0.000718883550258117,0.000218633490648132,-0.000406377869956034,0.000531139170950215,0.000843644851252298,-9.3872189653951e-05,0.000218633490648132,-0.000406377869956034,0.000843644851252298,-0.000406377869956034,-9.3872189653951e-05,0.000218633490648132,0.000218633490648132,-9.3872189653951e-05,-9.3872189653951e-05,-9.3872189653951e-05,0.000218633490648132,0.000843644851252298,-9.3872189653951e-05,0.000218633490648132,-0.000718883550258117,0.000843644851252298,-9.3872189653951e-05,0.000218633490648132,-9.3872189653951e-05,0.000218633490648132,-0.000718883550258117,0.000218633490648132,-9.3872189653951e-05,-9.3872189653951e-05,0.000218633490648132,-9.3872189653951e-05,-9.3872189653951e-05,-9.3872189653951e-05,-9.3872189653951e-05,-0.000406377869956034,0.000218633490648132,0.00115615053155438,0.000843644851252298,0.000531139170950215,0.000843644851252298,-0.000718883550258117,0.000218633490648132,0.000531139170950215,0.000843644851252298,-0.000406377869956034,-9.3872189653951e-05,-0.000406377869956034,0.000218633490648132,-0.000406377869956034,-9.3872189653951e-05,0.000843644851252298,-9.3872189653951e-05,0.000218633490648132,-9.3872189653951e-05,0.000218633490648132,-0.000406377869956034,-0.000406377869956034,-0.000406377869956034,0.000218633490648132,-0.000406377869956034,-9.3872189653951e-05,-0.000406377869956034,-9.3872189653951e-05,-0.000406377869956034,-0.000406377869956034,0.000843644851252298,-0.000406377869956034,-0.000406377869956034,0.000218633490648132,0.000218633490648132,0.000218633490648132,-0.000718883550258117,-0.000406377869956034,0.00115615053155438,-0.000406377869956034,0.000218633490648132,-0.0010313892305602,-0.000406377869956034,0.000218633490648132,0.000218633490648132,-0.000406377869956034,0.000218633490648132,-0.000718883550258117,-9.3872189653951e-05,0.000218633490648132,-9.3872189653951e-05,-9.3872189653951e-05,0.000531139170950215,0.000531139170950215,0.000218633490648132,-0.000406377869956034,-0.000406377869956034,0.000218633490648132,-0.0010313892305602,-0.0010313892305602,0.000531139170950215,-0.000406377869956034,-0.000406377869956034,0.000531139170950215,-0.000718883550258117,0.000218633490648132,0.000843644851252298,-0.000406377869956034,-0.000718883550258117,0.000843644851252298,-9.3872189653951e-05,-9.3872189653951e-05,-0.0010313892305602,-9.3872189653951e-05,0.00146865621185646,0.000843644851252298,0.000531139170950215,-9.3872189653951e-05,-0.000718883550258117,-0.000406377869956034,0.000531139170950215,0.000218633490648132,0.000218633490648132,0.000531139170950215,-0.000406377869956034,-9.3872189653951e-05,0.000218633490648132,0.000218633490648132,-0.000406377869956034,-0.000406377869956034,-0.000406377869956034,-0.000406377869956034,-9.3872189653951e-05,-9.3872189653951e-05,0.000531139170950215,0.000218633490648132,0.000843644851252298,-0.000406377869956034,-9.3872189653951e-05,0.000218633490648132,-9.3872189653951e-05,-0.000406377869956034,-0.000718883550258117,0.000218633490648132,0.000218633490648132,0.000218633490648132,0.000843644851252298,-9.3872189653951e-05,-0.000406377869956034,-9.3872189653951e-05,-0.000406377869956034,-0.000406377869956034,-0.000406377869956034,0.000531139170950215,-0.000406377869956034,-0.00134389491086228,-9.3872189653951e-05,-9.3872189653951e-05,-9.3872189653951e-05,0.000531139170950215,0.00146865621185646,0.000218633490648132,0.000531139170950215,-0.000406377869956034,-0.0010313892305602,-9.3872189653951e-05,0.000531139170950215,0.000843644851252298,0.00115615053155438,-0.000406377869956034,0.00115615053155438,-0.000406377869956034,-0.000406377869956034,0.000843644851252298,-0.000406377869956034,0.000843644851252298,0.000843644851252298,-0.000718883550258117,-9.3872189653951e-05,0.000218633490648132,0.00146865621185646,-9.3872189653951e-05,0.000218633490648132,-0.0010313892305602,0.000218633490648132,-9.3872189653951e-05,0.000531139170950215,-0.000406377869956034,0.000531139170950215,-0.0010313892305602,-9.3872189653951e-05,0.000218633490648132,-9.3872189653951e-05,-9.3872189653951e-05,0.00146865621185646,-0.000718883550258117,-9.3872189653951e-05,-0.000718883550258117,-9.3872189653951e-05,-0.000718883550258117,-9.3872189653951e-05,0.000531139170950215,-0.000718883550258117,-0.000406377869956034,-9.3872189653951e-05,-9.3872189653951e-05,0.000218633490648132,-9.3872189653951e-05,0.000531139170950215,0.000218633490648132,0.000843644851252298,-0.000718883550258117,0.000218633490648132,0.000531139170950215,-9.3872189653951e-05,-9.3872189653951e-05,0.000218633490648132,0.000531139170950215,0.000531139170950215,-0.000406377869956034,0.000218633490648132,0.000843644851252298,-9.3872189653951e-05,-0.000718883550258117,-9.3872189653951e-05,0.00146865621185646,0.000531139170950215,-9.3872189653951e-05,0.00146865621185646,0.000531139170950215,0.00115615053155438,0.000218633490648132,-9.3872189653951e-05,-0.000406377869956034,-0.000406377869956034,-0.000406377869956034,-0.000406377869956034,0.000218633490648132,-0.000718883550258117,-9.3872189653951e-05,-9.3872189653951e-05,0.000218633490648132,-9.3872189653951e-05,0.000531139170950215,-0.000406377869956034,-0.000406377869956034,0.000218633490648132,0.000218633490648132,-9.3872189653951e-05,-9.3872189653951e-05,-9.3872189653951e-05,0.00178116189215855,0.000531139170950215,-9.3872189653951e-05,-9.3872189653951e-05,-9.3872189653951e-05,-0.0010313892305602,0.000218633490648132,0.000218633490648132,0.00178116189215855,0.000531139170950215,0.000531139170950215,0.000843644851252298,0.000218633490648132,0.000218633490648132,-9.3872189653951e-05,0.000531139170950215,-9.3872189653951e-05,0.000218633490648132,-9.3872189653951e-05,0.000843644851252298,-0.000406377869956034,0.000218633490648132,-9.3872189653951e-05,-0.000718883550258117,0.000218633490648132,-0.000406377869956034,-0.000406377869956034,0.000218633490648132,-0.000406377869956034,0.000218633490648132,0.000218633490648132,-9.3872189653951e-05,-9.3872189653951e-05,-0.000718883550258117,0.000218633490648132,0.000843644851252298,-9.3872189653951e-05,-9.3872189653951e-05,-9.3872189653951e-05,-9.3872189653951e-05,-9.3872189653951e-05,-0.000406377869956034,-9.3872189653951e-05,-0.000406377869956034,-0.000718883550258117,0.000531139170950215,0.000218633490648132,-9.3872189653951e-05,-9.3872189653951e-05,0.000218633490648132,0.000218633490648132,-9.3872189653951e-05,-9.3872189653951e-05,0.000531139170950215,-0.000718883550258117,-9.3872189653951e-05,-0.000406377869956034,-9.3872189653951e-05,0.000843644851252298,-9.3872189653951e-05,0.000531139170950215,-9.3872189653951e-05,-9.3872189653951e-05,-0.000406377869956034,-0.000718883550258117,0.000531139170950215,0.000218633490648132,-0.000718883550258117,-0.000406377869956034,0.000531139170950215,0.000218633490648132,-9.3872189653951e-05,0.000218633490648132,0.000218633490648132,0.000218633490648132,0.000218633490648132,-0.000406377869956034,-0.000718883550258117,0.000218633490648132,0.000218633490648132,0.000218633490648132,-9.3872189653951e-05,0.000218633490648132,0.000218633490648132,0.000531139170950215,-9.3872189653951e-05,0.000218633490648132,-9.3872189653951e-05,0.000843644851252298,-9.3872189653951e-05,0.000218633490648132,0.000218633490648132,0.000531139170950215,-0.000406377869956034,-9.3872189653951e-05,0.000531139170950215,0.000531139170950215,-0.000718883550258117,-0.000718883550258117,0.000218633490648132,-0.000718883550258117,0.000843644851252298,0.000531139170950215,0.000218633490648132,0.000218633490648132,-9.3872189653951e-05,-9.3872189653951e-05,0.000218633490648132,-0.000718883550258117,-9.3872189653951e-05,0.00115615053155438,-9.3872189653951e-05,-9.3872189653951e-05,0.000843644851252298,0.000218633490648132,0.000843644851252298,0.000218633490648132,-9.3872189653951e-05,-0.000406377869956034,-0.000406377869956034,-9.3872189653951e-05,0.000531139170950215,0.000218633490648132,-0.000406377869956034,-9.3872189653951e-05,-0.000406377869956034,0.000531139170950215,-0.000718883550258117,-0.000406377869956034,-9.3872189653951e-05,-0.000406377869956034,-0.000406377869956034,-9.3872189653951e-05,-0.000718883550258117,0.000218633490648132,0.000218633490648132,-0.000406377869956034,0.000531139170950215,0.000218633490648132,-9.3872189653951e-05,0.000218633490648132,-0.000406377869956034,-9.3872189653951e-05,0.000218633490648132,-9.3872189653951e-05,0.000218633490648132,0.000218633490648132,-9.3872189653951e-05,-9.3872189653951e-05,-0.000718883550258117,-9.3872189653951e-05,0.000218633490648132,-0.000406377869956034,-0.000718883550258117,-9.3872189653951e-05,-0.000406377869956034,0.000843644851252298,-9.3872189653951e-05,-0.000718883550258117,-0.000406377869956034,-9.3872189653951e-05,-9.3872189653951e-05,-9.3872189653951e-05,-0.000718883550258117,-9.3872189653951e-05,0.000218633490648132,0.000218633490648132,0.000531139170950215,-0.000406377869956034,-0.000406377869956034,-0.0010313892305602,0.000531139170950215,-0.000406377869956034,-0.000406377869956034,0.000218633490648132,-0.000718883550258117,-0.000406377869956034,0.000218633490648132,-9.3872189653951e-05,0.000218633490648132,0.000531139170950215,0.000531139170950215,0.000531139170950215,-9.3872189653951e-05,0.000843644851252298,0.000843644851252298,-9.3872189653951e-05,0.000531139170950215,0.000843644851252298,0.000218633490648132,-9.3872189653951e-05,-0.000718883550258117,0.000218633490648132,0.000843644851252298,-0.000718883550258117,-9.3872189653951e-05,-0.000406377869956034,0.000218633490648132,0.000531139170950215,0.000218633490648132,0.000218633490648132,-0.000718883550258117,0.000531139170950215,-0.000718883550258117,-9.3872189653951e-05,-9.3872189653951e-05,-0.000406377869956034,0.000218633490648132,-9.3872189653951e-05,0.000531139170950215,0.000218633490648132,0.00146865621185646,0.000531139170950215,-9.3872189653951e-05,0.00115615053155438,-9.3872189653951e-05,-0.000718883550258117,-0.000406377869956034,0.000218633490648132,0.000218633490648132,-9.3872189653951e-05,-9.3872189653951e-05,-0.000406377869956034,0.000843644851252298,-0.000718883550258117,0.000218633490648132,-0.000406377869956034,0.000218633490648132,-9.3872189653951e-05,-0.000406377869956034,-0.000718883550258117,-0.000718883550258117,0.00115615053155438,0.00115615053155438,0.000531139170950215,-0.000406377869956034,0.000843644851252298,-0.000406377869956034,0.000218633490648132,-0.000406377869956034,-0.000406377869956034,-0.000718883550258117,-9.3872189653951e-05,-0.0010313892305602,0.000218633490648132,0.000218633490648132,-9.3872189653951e-05,-0.000406377869956034,0.000531139170950215,0.000531139170950215,0.000218633490648132,-9.3872189653951e-05,-9.3872189653951e-05,-9.3872189653951e-05,0.00115615053155438,-0.000718883550258117,0.000218633490648132,-0.000406377869956034,0.000843644851252298,-9.3872189653951e-05,0.000531139170950215,0.000218633490648132,-0.000718883550258117,0.000531139170950215,0.00115615053155438,-0.000406377869956034,-0.000406377869956034,-9.3872189653951e-05,0.000531139170950215,-0.000406377869956034,0.000218633490648132,0.000531139170950215,0.000218633490648132,-9.3872189653951e-05,0.000531139170950215,-9.3872189653951e-05,-9.3872189653951e-05,-0.000718883550258117,0.000218633490648132,0.000218633490648132,0.000531139170950215,-0.000718883550258117,0.000531139170950215,0.000531139170950215,-0.000406377869956034,-9.3872189653951e-05,0.000218633490648132,0.000531139170950215,-9.3872189653951e-05,-0.000718883550258117,-0.0010313892305602,-9.3872189653951e-05,-9.3872189653951e-05,0.000843644851252298,0.000218633490648132,-9.3872189653951e-05,0.000531139170950215,0.000218633490648132,-0.000406377869956034,0.000218633490648132,-9.3872189653951e-05,0.000218633490648132,0.000218633490648132,0.000843644851252298,0.000531139170950215,-0.000718883550258117,-9.3872189653951e-05,-0.000406377869956034,-9.3872189653951e-05,-9.3872189653951e-05,-0.000406377869956034,-9.3872189653951e-05,0.000218633490648132,0.000843644851252298,0.000218633490648132,-0.000406377869956034,-0.000718883550258117,0.00209366757246063,-0.000406377869956034,0.000531139170950215,-9.3872189653951e-05,0.000218633490648132,-9.3872189653951e-05,-0.000406377869956034,0.000218633490648132,-0.000406377869956034,-9.3872189653951e-05,-9.3872189653951e-05,0.000218633490648132,-0.000406377869956034,-0.000406377869956034,0.000843644851252298,0.000218633490648132,0.000843644851252298,-9.3872189653951e-05,0.000218633490648132,0.000218633490648132,0.000218633490648132,-9.3872189653951e-05,0.000531139170950215,-9.3872189653951e-05,-0.000718883550258117,0.000531139170950215,-0.000406377869956034,-0.000406377869956034,-0.0010313892305602,0.000218633490648132,0.000843644851252298,0.000218633490648132,-0.000718883550258117,-0.000718883550258117,0.000218633490648132,0.000218633490648132,-9.3872189653951e-05,-9.3872189653951e-05,0.000843644851252298,0.000218633490648132,-9.3872189653951e-05,0.000843644851252298,0.000218633490648132,-9.3872189653951e-05,-9.3872189653951e-05,-0.000718883550258117,-9.3872189653951e-05,-9.3872189653951e-05,0.000218633490648132,-9.3872189653951e-05,-0.000406377869956034,-9.3872189653951e-05,-0.000718883550258117,-0.000406377869956034,0.000843644851252298,0.000531139170950215,0.000218633490648132,0.000218633490648132,-0.000406377869956034,-0.000406377869956034,-0.000718883550258117,0.000843644851252298,0.000531139170950215,0.000218633490648132,-9.3872189653951e-05,-9.3872189653951e-05,0.000843644851252298,-9.3872189653951e-05,0.000843644851252298,0.000531139170950215,-0.000406377869956034,0.000218633490648132,0.000218633490648132,-0.000406377869956034,0.000843644851252298,0.000218633490648132,-0.000406377869956034,-0.000406377869956034,-9.3872189653951e-05,0.000218633490648132,0.000218633490648132,0.000218633490648132,-9.3872189653951e-05,0.000843644851252298,0.000843644851252298,-0.000406377869956034,0.000218633490648132,0.000531139170950215,0.000218633490648132,0.00115615053155438,0.000218633490648132,-9.3872189653951e-05,0.000843644851252298,0.000218633490648132,-0.000406377869956034,0.000218633490648132,-9.3872189653951e-05,-0.000406377869956034,-9.3872189653951e-05,0.000843644851252298,-0.000718883550258117,0.000843644851252298,-9.3872189653951e-05,-9.3872189653951e-05,-9.3872189653951e-05,-9.3872189653951e-05,-9.3872189653951e-05,0.000531139170950215,-0.000406377869956034,-0.000406377869956034,-9.3872189653951e-05,-9.3872189653951e-05,-9.3872189653951e-05,0.000531139170950215,0.000531139170950215,-9.3872189653951e-05,0.000218633490648132,0.00115615053155438,0.000218633490648132,-0.000718883550258117,0.000531139170950215,-9.3872189653951e-05,0.000531139170950215,0.000218633490648132,-9.3872189653951e-05,0.000531139170950215,0.000218633490648132,-9.3872189653951e-05,-0.000718883550258117,-9.3872189653951e-05,0,-9.3872189653951e-05,-0.000718883550258117,0.000218633490648132,-0.000718883550258117,-9.3872189653951e-05,-9.3872189653951e-05,-0.000718883550258117,0.000531139170950215,-9.3872189653951e-05,-0.000406377869956034,0.00115615053155438,-0.000406377869956034,-9.3872189653951e-05,-9.3872189653951e-05,-0.000406377869956034,-0.000406377869956034,0.000218633490648132,0.000218633490648132,-9.3872189653951e-05,-9.3872189653951e-05,0.000843644851252298,-9.3872189653951e-05,-9.3872189653951e-05,-9.3872189653951e-05,-0.000406377869956034,0.000218633490648132,-0.000406377869956034,-0.00134389491086228,-0.000406377869956034,-0.000718883550258117,0.000531139170950215,-9.3872189653951e-05,-0.000718883550258117,-9.3872189653951e-05,0.000843644851252298,0.000531139170950215,-0.000406377869956034,0.000218633490648132,-0.000718883550258117,0.000218633490648132,0.000218633490648132,0.000843644851252298,0.000531139170950215,0.000531139170950215,0.000843644851252298,-9.3872189653951e-05,-0.000718883550258117,-0.000406377869956034,0.000218633490648132,0.000843644851252298,-0.000406377869956034,-0.000406377869956034,0.000843644851252298,0.000531139170950215,-0.000406377869956034,-9.3872189653951e-05,0.000218633490648132,-0.000406377869956034,0.000218633490648132,-9.3872189653951e-05,-9.3872189653951e-05,0.000218633490648132,-9.3872189653951e-05,-0.000718883550258117,0.000218633490648132,-9.3872189653951e-05,0.000218633490648132,-9.3872189653951e-05,-0.000406377869956034,0.000218633490648132,0.000843644851252298,-0.000406377869956034,0.000218633490648132,0.000531139170950215,0.000218633490648132,-0.000718883550258117,0.000531139170950215,-0.000718883550258117,0.000218633490648132,-0.000406377869956034,-0.000718883550258117,-0.0010313892305602,-0.0010313892305602,-9.3872189653951e-05,-9.3872189653951e-05,-9.3872189653951e-05,0.000843644851252298,-9.3872189653951e-05,-9.3872189653951e-05,-9.3872189653951e-05,0.000531139170950215,0.000218633490648132,0.000218633490648132,-9.3872189653951e-05,0.000218633490648132,-0.000406377869956034,-0.000718883550258117,0.000531139170950215,0.00115615053155438,0.00146865621185646,0.000531139170950215,-0.000406377869956034,0.000531139170950215,-9.3872189653951e-05,-9.3872189653951e-05,-0.000406377869956034,0.000218633490648132,0.000218633490648132,-9.3872189653951e-05,-0.000718883550258117,0.000843644851252298,0.000531139170950215,-9.3872189653951e-05,-9.3872189653951e-05,-0.000406377869956034,-0.000718883550258117,-9.3872189653951e-05,-9.3872189653951e-05,-0.000718883550258117,0.000218633490648132,-9.3872189653951e-05,-0.000406377869956034,0.000218633490648132,0.000218633490648132,-9.3872189653951e-05,-0.000718883550258117,-9.3872189653951e-05,-9.3872189653951e-05,-9.3872189653951e-05,-9.3872189653951e-05,0.000531139170950215,-0.000406377869956034,0.000218633490648132,-9.3872189653951e-05,-9.3872189653951e-05,-9.3872189653951e-05,-9.3872189653951e-05,0.000843644851252298,0.000531139170950215,-9.3872189653951e-05,0.000531139170950215,0.000218633490648132,0.000218633490648132,0.000218633490648132,-0.000406377869956034,0.00146865621185646,0.000531139170950215,-9.3872189653951e-05,0.000218633490648132,-0.00134389491086228,0.00115615053155438,0.000843644851252298,-9.3872189653951e-05,-0.000406377869956034,-0.000718883550258117,0.000218633490648132,0.000218633490648132,-9.3872189653951e-05,0.000218633490648132,-9.3872189653951e-05,-0.000718883550258117,0.000531139170950215,-9.3872189653951e-05,0.000218633490648132,-9.3872189653951e-05,-0.000718883550258117,-0.000406377869956034,0.000218633490648132,0.000218633490648132,0.000218633490648132,0.000531139170950215,-0.000718883550258117,0.000218633490648132,-9.3872189653951e-05,-9.3872189653951e-05,-9.3872189653951e-05,0.000531139170950215,0.000218633490648132,0.000531139170950215,-0.000406377869956034,0.000218633490648132,-9.3872189653951e-05,-9.3872189653951e-05,0.000531139170950215,-0.000406377869956034,0.000218633490648132,0.000843644851252298,0.000843644851252298,0.000218633490648132,-9.3872189653951e-05,-9.3872189653951e-05,-9.3872189653951e-05,-9.3872189653951e-05,-9.3872189653951e-05,0.000843644851252298,0.000218633490648132,0.000218633490648132,0.000218633490648132,0.000218633490648132,-0.0010313892305602,0.000843644851252298,-0.0010313892305602,0.000531139170950215,-0.000406377869956034,0.000531139170950215,-9.3872189653951e-05,0.00146865621185646,-9.3872189653951e-05,0.000218633490648132,0.000531139170950215,-0.000718883550258117,-0.000406377869956034,-9.3872189653951e-05,-0.000406377869956034,-0.000718883550258117,0.000531139170950215,0.000218633490648132,0.000218633490648132,0.000843644851252298,-9.3872189653951e-05,0.000218633490648132,-9.3872189653951e-05,-0.000406377869956034,0.000843644851252298,-9.3872189653951e-05,-0.000406377869956034,0.00115615053155438,0.000218633490648132,0.000218633490648132,-0.000406377869956034,-9.3872189653951e-05,-9.3872189653951e-05,-0.000406377869956034,0.000843644851252298,0.000531139170950215,-0.000406377869956034,-9.3872189653951e-05,-9.3872189653951e-05,-0.000406377869956034,0.000843644851252298,0.000218633490648132,-0.000718883550258117,-0.000718883550258117,-9.3872189653951e-05,0.000218633490648132,-0.000406377869956034,-0.000718883550258117,-9.3872189653951e-05,0.00115615053155438,-0.000718883550258117,0.000531139170950215,-0.000406377869956034,0.000531139170950215,0.000843644851252298,-9.3872189653951e-05,-0.000718883550258117,0.000218633490648132,-0.000406377869956034,-0.000406377869956034,-0.000406377869956034,-0.000718883550258117,0.000218633490648132,-0.000406377869956034,-9.3872189653951e-05,0.000531139170950215,0.000531139170950215,-0.000406377869956034,0.000218633490648132,0.000531139170950215,-0.000718883550258117,0.000218633490648132,-0.000406377869956034,0.000218633490648132,-0.000406377869956034,0.000843644851252298,-0.000406377869956034,-9.3872189653951e-05,0.000531139170950215,-0.000406377869956034,-9.3872189653951e-05,0.000531139170950215,0.000218633490648132,-0.000718883550258117,0.000843644851252298,0.000531139170950215,-9.3872189653951e-05,-0.000406377869956034,0.000218633490648132,0.000218633490648132,-9.3872189653951e-05,-9.3872189653951e-05,0.000531139170950215,0.000843644851252298,0.000218633490648132,-0.000406377869956034,-0.0010313892305602,-0.000718883550258117,-9.3872189653951e-05,0.000531139170950215,0.000218633490648132,-0.000406377869956034,-0.000718883550258117,0.000531139170950215,0.000218633490648132,-0.000406377869956034,0.000531139170950215,0.000531139170950215,-0.000718883550258117,0.000218633490648132,0.000531139170950215,-9.3872189653951e-05,0.000531139170950215,0.000531139170950215,0.000843644851252298,0.000218633490648132,0.000218633490648132,0.000843644851252298,-0.000406377869956034,-0.000406377869956034,0.000218633490648132,0.000218633490648132,0.000843644851252298,-0.000406377869956034,0.000218633490648132,0.000531139170950215,0.000218633490648132,0.000218633490648132,0.000218633490648132,0.000531139170950215,0.000218633490648132,-0.000406377869956034,-9.3872189653951e-05,-0.000718883550258117,0.000218633490648132,-9.3872189653951e-05,-9.3872189653951e-05,-9.3872189653951e-05,-0.000406377869956034,0.000843644851252298,0.000218633490648132,-9.3872189653951e-05,-0.000406377869956034,-9.3872189653951e-05,0.000531139170950215,-0.000718883550258117,-0.000406377869956034,0.000531139170950215,0.000843644851252298,-0.000718883550258117,0.000531139170950215,-0.000718883550258117,-0.000406377869956034,-0.000406377869956034,0.000218633490648132,0.000218633490648132,-9.3872189653951e-05,0.000218633490648132,0.000531139170950215,-9.3872189653951e-05,-0.000406377869956034,-9.3872189653951e-05,-9.3872189653951e-05,0.000218633490648132,0.000218633490648132,0.000218633490648132,-9.3872189653951e-05,0.000531139170950215,-0.000406377869956034,-9.3872189653951e-05,-9.3872189653951e-05,0.000843644851252298,-9.3872189653951e-05,0.000531139170950215,-0.000718883550258117,-9.3872189653951e-05,0.000218633490648132,-9.3872189653951e-05,-0.000718883550258117,0.000843644851252298,-9.3872189653951e-05,-0.000406377869956034,0.000218633490648132,0.000843644851252298,0.000218633490648132,0.000843644851252298,0.000843644851252298,0.000218633490648132,0.000843644851252298,0.000531139170950215,-9.3872189653951e-05,-9.3872189653951e-05,-0.000406377869956034,-0.000718883550258117,-0.000406377869956034,-0.000406377869956034,-9.3872189653951e-05,-0.000406377869956034,-9.3872189653951e-05,0.000531139170950215,-0.000718883550258117,0.000218633490648132,0.000218633490648132,-0.000406377869956034,0.000218633490648132,-0.000718883550258117,0.000218633490648132,0.000531139170950215,0.000218633490648132,-9.3872189653951e-05,-9.3872189653951e-05,-9.3872189653951e-05,-9.3872189653951e-05,0.000843644851252298,-9.3872189653951e-05,0.000531139170950215,-0.000718883550258117,0.000218633490648132,0.000843644851252298,-0.000406377869956034,-9.3872189653951e-05,-0.000406377869956034,0.000843644851252298,-0.000406377869956034,-0.000406377869956034,-9.3872189653951e-05,-0.000406377869956034,0.00115615053155438,-0.000406377869956034,0.00146865621185646,0.000218633490648132,-9.3872189653951e-05,0.000218633490648132,-9.3872189653951e-05,-0.000406377869956034,0.000531139170950215,-0.000718883550258117,-9.3872189653951e-05,0.000218633490648132,-9.3872189653951e-05,0.000531139170950215,-0.000406377869956034,-0.000406377869956034,-9.3872189653951e-05,-9.3872189653951e-05,-9.3872189653951e-05,0.000531139170950215,-0.000406377869956034,0.000218633490648132,0.000218633490648132,-0.000406377869956034,0.000531139170950215,0.000531139170950215,0.000531139170950215,-0.000406377869956034,0.000218633490648132,-9.3872189653951e-05,-0.000718883550258117,-0.000718883550258117,-9.3872189653951e-05,0.000531139170950215,0.000218633490648132,0.000218633490648132,-0.000406377869956034,0.000218633490648132,-9.3872189653951e-05,0.000531139170950215,-0.000718883550258117,-9.3872189653951e-05,-9.3872189653951e-05,-9.3872189653951e-05,-0.000406377869956034,0.000218633490648132,-9.3872189653951e-05,0.000218633490648132,-9.3872189653951e-05,0.000218633490648132,-0.0010313892305602,0.000531139170950215,-0.000406377869956034,0.000531139170950215,-0.000406377869956034,-0.000718883550258117,-9.3872189653951e-05,-0.000718883550258117,0.000218633490648132,-0.000406377869956034,-9.3872189653951e-05,-9.3872189653951e-05,-9.3872189653951e-05,-9.3872189653951e-05,-0.000406377869956034,-0.0010313892305602,-0.000406377869956034,-9.3872189653951e-05,-9.3872189653951e-05,-0.000406377869956034,-9.3872189653951e-05,-0.000406377869956034,-0.000718883550258117,0.000218633490648132,-0.000718883550258117,0.000218633490648132,0.000218633490648132,-0.000718883550258117,0.000218633490648132,0.00178116189215855,-0.000406377869956034,-9.3872189653951e-05
-0.000406377869956034,-0.000718883550258117,0.000531139170950215,0.000218633490648132,-9.3872189653951e-05,0.000218633490648132,-0.000718883550258117,0.000218633490648132,-0.000406377869956034,0.00115615053155438,0.000218633490648132,0.000218633490648132,0.000843644851252298,-9.3872189653951e-05,0.000531139170950215,-9.3872189653951e-05,0.000843644851252298,-0.000406377869956034,-9.3872189653951e-05,0.000218633490648132,-9.3872189653951e-05,0.000531139170950215,-0.000718883550258117,0.000218633490648132,-0.000718883550258117,0.000218633490648132,0.000218633490648132,0.000843644851252298,-0.000406377869956034,-9.3872189653951e-05,-0.000406377869956034,-9.3872189653951e-05,-0.000718883550258117,-0.000406377869956034,-9.3872189653951e-05,0.000531139170950215,-0.000718883550258117,0.000531139170950215,-9.3872189653951e-05,0.000843644851252298,-9.3872189653951e-05,0.00146865621185646,-9.3872189653951e-05,-0.000718883550258117,0.000531139170950215,-9.3872189653951e-05,-0.000406377869956034,-9.3872189653951e-05,0.000218633490648132,-9.3872189653951e-05,-0.000718883550258117,0.000218633490648132,-0.000718883550258117,-0.000406377869956034,-9.3872189653951e-05,0.000218633490648132,-0.000718883550258117,0.000843644851252298,-9.3872189653951e-05,-0.000406377869956034,-0.000718883550258117,-9.3872189653951e-05,-9.3872189653951e-05,0.00146865621185646,-0.000406377869956034,-9.3872189653951e-05,0.00115615053155438,-0.000406377869956034,-9.3872189653951e-05,-9.3872189653951e-05,0.00115615053155438,0.000843644851252298,0.000218633490648132,-9.3872189653951e-05,-9.3872189653951e-05,-0.000718883550258117,-9.3872189653951e-05,-0.0010313892305602,-0.0010313892305602,-9.3872189653951e-05,0.000531139170950215,-9.3872189653951e-05,0.000218633490648132,-0.000718883550258117,0.000218633490648132,0.000531139170950215,-9.3872189653951e-05,-9.3872189653951e-05,-0.000718883550258117,-0.000406377869956034,0.000218633490648132,-9.3872189653951e-05,-9.3872189653951e-05,0.000843644851252298,-0.000406377869956034,0.000218633490648132,0.000218633490648132,-9.3872189653951e-05,0.00115615053155438,-9.3872189653951e-05,0.000218633490648132,-0.000406377869956034,-9.3872189653951e-05,0.00146865621185646,-9.3872189653951e-05,-0.000718883550258117,-9.3872189653951e-05,0.000843644851252298,-0.000406377869956034,-9.3872189653951e-05,0.000218633490648132,0.000218633490648132,-0.000406377869956034,-0.000406377869956034,-9.3872189653951e-05,0.000218633490648132,0.00115615053155438,0.000218633490648132,0.000843644851252298,0.000218633490648132,0.000843644851252298,-0.000718883550258117,0.000531139170950215,0.00115615053155438,0.000218633490648132,-9.3872189653951e-05,0.000843644851252298,-0.000718883550258117,0.000531139170950215,-9.3872189653951e-05,-0.000718883550258117,-0.000406377869956034,0.000531139170950215,0.000531139170950215,-0.000406377869956034,-0.000718883550258117,0.00115615053155438,0.000218633490648132,0.000531139170950215,0.000218633490648132,-0.000406377869956034,0.000218633490648132,-9.3872189653951e-05,0.000843644851252298,-0.000406377869956034,-0.000718883550258117,-9.3872189653951e-05,0.000218633490648132,-9.3872189653951e-05,-9.3872189653951e-05,0.000531139170950215,-9.3872189653951e-05,0.000218633490648132,-0.000718883550258117,-0.000406377869956034,0.000218633490648132,-9.3872189653951e-05,-9.3872189653951e-05,0.000218633490648132,-9.3872189653951e-05,-0.000718883550258117,0.000218633490648132,-9.3872189653951e-05,0.000218633490648132,0.000218633490648132,0.00115615053155438,-0.000406377869956034,0.000218633490648132,-0.000406377869956034,-9.3872189653951e-05,0.000531139170950215,0.000218633490648132,-0.000406377869956034,0.00115615053155438,0.000218633490648132,-9.3872189653951e-05,0.000218633490648132,-0.000718883550258117,0.000218633490648132,-0.000406377869956034,-0.000406377869956034,-0.000718883550258117,-9.3872189653951e-05,0.000218633490648132,0.000531139170950215,-0.000406377869956034,-9.3872189653951e-05,0.000843644851252298,-0.000406377869956034,0.000218633490648132,-0.000406377869956034,-9.3872189653951e-05,0.000531139170950215,0.000531139170950215,-0.000718883550258117,0.000218633490648132,-0.000718883550258117,0.000218633490648132,0.000218633490648132,-0.000406377869956034,0.000531139170950215,0.000531139170950215,-9.3872189653951e-05,-9.3872189653951e-05,0.000218633490648132,0.000218633490648132,-0.000406377869956034,-0.000718883550258117,-0.000406377869956034,0.000843644851252298,0.00115615053155438,0.00115615053155438,-9.3872189653951e-05,0.000218633490648132,-9.3872189653951e-05,-0.000406377869956034,0.000843644851252298,-9.3872189653951e-05,0.000843644851252298,-9.3872189653951e-05,-0.000718883550258117,0.000531139170950215,0.000843644851252298,0.000218633490648132,-0.000406377869956034,-9.3872189653951e-05,-9.3872189653951e-05,-0.000718883550258117,-0.000406377869956034,0.000843644851252298,0.000218633490648132,0.000843644851252298,-0.000718883550258117,0.000218633490648132,0.000531139170950215,0.000531139170950215,-9.3872189653951e-05,0.000218633490648132,0.000531139170950215,0.00115615053155438,0.000531139170950215,0.000218633490648132,-0.000406377869956034,-9.3872189653951e-05,0.000218633490648132,0.000531139170950215,-9.3872189653951e-05,-0.000718883550258117,0.000531139170950215,0.000218633490648132,-9.3872189653951e-05,-9.3872189653951e-05,-9.3872189653951e-05,-0.000406377869956034,0.000218633490648132,0.000218633490648132,-9.3872189653951e-05,0.00115615053155438,-0.000718883550258117,-9.3872189653951e-05,-0.000406377869956034,0.000843644851252298,0.000843644851252298,-9.3872189653951e-05,-0.000406377869956034,0.000218633490648132,-0.000406377869956034,0.000843644851252298,0.000218633490648132,-9.3872189653951e-05,0.00115615053155438,-9.3872189653951e-05,-0.000406377869956034,-0.000718883550258117,0.000843644851252298,0.000843644851252298,-9.3872189653951e-05,0.000531139170950215,-0.000718883550258117,0.00115615053155438,-9.3872189653951e-05,-9.3872189653951e-05,0.000531139170950215,-9.3872189653951e-05,-9.3872189653951e-05,0.000531139170950215,0.000531139170950215,-9.3872189653951e-05,0.000218633490648132,0.000843644851252298,-0.000718883550258117,-9.3872189653951e-05,0.000531139170950215,-9.3872189653951e-05,-9.3872189653951e-05,-0.000406377869956034,0.000843644851252298,-9.3872189653951e-05,-9.3872189653951e-05,0.000218633490648132,0.000218633490648132,-9.3872189653951e-05,-0.000406377869956034,-9.3872189653951e-05,-9.3872189653951e-05,0.000218633490648132,0.000218633490648132,0.000218633490648132,0.000218633490648132,-9.3872189653951e-05,-9.3872189653951e-05,-0.000718883550258117,0.000218633490648132,0.000843644851252298,-9.3872189653951e-05,0.000531139170950215,0.000218633490648132,0.000218633490648132,-0.000406377869956034,-0.000406377869956034,0.00146865621185646,0.00115615053155438,0.000218633490648132,0.00146865621185646,-9.3872189653951e-05,0.00115615053155438,-9.3872189653951e-05,-9.3872189653951e-05,-0.00134389491086228,-0.000718883550258117,-0.0010313892305602,-9.3872189653951e-05,0.000218633490648132,-9.3872189653951e-05,-0.000406377869956034,-0.000406377869956034,-9.3872189653951e-05,-0.000406377869956034,0.000218633490648132,-9.3872189653951e-05,-9.3872189653951e-05,-0.000718883550258117,0.000843644851252298,-9.3872189653951e-05,0.000843644851252298,0.000218633490648132,0.00146865621185646,0.000218633490648132,-0.0010313892305602,-9.3872189653951e-05,-9.3872189653951e-05,-0.000718883550258117,-9.3872189653951e-05,-0.000406377869956034,0.000843644851252298,-0.000406377869956034,0.000843644851252298,0.000218633490648132,0.000218633490648132,-9.3872189653951e-05,-0.000406377869956034,-0.000406377869956034,-9.3872189653951e-05,-9.3872189653951e-05,0.000531139170950215,0.000531139170950215,-0.000406377869956034,0.000531139170950215,-0.000718883550258117,-9.3872189653951e-05,-0.000406377869956034,-0.000406377869956034,-0.000718883550258117,-9.3872189653951e-05,-9.3872189653951e-05,0.000531139170950215,-0.000718883550258117,-0.000406377869956034,-9.3872189653951e-05,-9.3872189653951e-05,0.000531139170950215,0.000218633490648132,0.000218633490648132,0.000218633490648132,0.000531139170950215,-9.3872189653951e-05,-0.000718883550258117,-0.000406377869956034,0.000531139170950215,-0.000406377869956034,0.000531139170950215,0.000218633490648132,-9.3872189653951e-05,-0.000718883550258117,-0.000718883550258117,-0.000406377869956034,0.000218633490648132,-0.000718883550258117,-9.3872189653951e-05,-9.3872189653951e-05,-0.000718883550258117,-9.3872189653951e-05,-9.3872189653951e-05,-0.000718883550258117,0.000531139170950215,0.000218633490648132,0.000218633490648132,-0.000406377869956034,0.000531139170950215,-9.3872189653951e-05,-9.3872189653951e-05,-9.3872189653951e-05,-9.3872189653951e-05,-9.3872189653951e-05,0.000531139170950215,0.000843644851252298,-0.000406377869956034,-0.000406377869956034,-9.3872189653951e-05,0.000843644851252298,0.000218633490648132,-9.3872189653951e-05,0.000531139170950215,0.000218633490648132,0.000218633490648132,0.00115615053155438,0.000218633490648132,0.000218633490648132,-9.3872189653951e-05,-9.3872189653951e-05,-9.3872189653951e-05,0.000218633490648132,-9.3872189653951e-05,0.000218633490648132,0.000843644851252298,-9.3872189653951e-05,-0.000406377869956034,0.000843644851252298,-9.3872189653951e-05,0.000218633490648132,-9.3872189653951e-05,0.000531139170950215,0.000218633490648132,-9.3872189653951e-05,-0.000718883550258117,-9.3872189653951e-05,-0.000406377869956034,0.000531139170950215,0.000843644851252298,0.000218633490648132,-9.3872189653951e-05,-0.000406377869956034,-9.3872189653951e-05,-9.3872189653951e-05,-0.000406377869956034,-9.3872189653951e-05,0.000843644851252298,0.000218633490648132,-0.000406377869956034,0.000843644851252298,0.000843644851252298,0.000843644851252298,-9.3872189653951e-05,0.000218633490648132,-9.3872189653951e-05,-0.000718883550258117,-0.000406377869956034,-9.3872189653951e-05,-0.000406377869956034,0.000218633490648132,-9.3872189653951e-05,0.000531139170950215,-9.3872189653951e-05,0.000218633490648132,0.000218633490648132,-9.3872189653951e-05,-0.000406377869956034,-9.3872189653951e-05,-0.000406377869956034,-0.000718883550258117,0.000218633490648132,0.000218633490648132,-0.000718883550258117,0.000218633490648132,-0.000406377869956034,-9.3872189653951e-05,0.000218633490648132,-0.000406377869956034,-0.000718883550258117,-0.000406377869956034,0.000531139170950215,-0.000718883550258117,0.000531139170950215,0.000843644851252298,-0.000718883550258117,-0.000406377869956034,-9.3872189653951e-05,0.00115615053155438,-0.000406377869956034,-9.3872189653951e-05,0.000531139170950215,0.000218633490648132,-9.3872189653951e-05,-0.0010313892305602,-0.000718883550258117,0.000531139170950215,-0.000406377869956034,-0.000406377869956034,-0.000406377869956034,-0.000406377869956034,-9.3872189653951e-05,-9.3872189653951e-05,-0.000718883550258117,0.000531139170950215,0.000843644851252298,0.000531139170950215,-0.000718883550258117,0.000218633490648132,0.000218633490648132,-0.000406377869956034,-9.3872189653951e-05,-9.3872189653951e-05,-0.000406377869956034,0.000218633490648132,-9.3872189653951e-05,0.000531139170950215,-9.3872189653951e-05,0.000218633490648132,-0.000406377869956034,-0.000718883550258117,-9.3872189653951e-05,-9.3872189653951e-05,0.000531139170950215,0.000218633490648132,0.000218633490648132,0.000218633490648132,0.000218633490648132,-0.000406377869956034,0.000218633490648132,0.000531139170950215,-0.000718883550258117,-0.000406377869956034,0.000843644851252298,0.000531139170950215,0.000843644851252298,-0.000406377869956034,0.000218633490648132,-0.000718883550258117,0.000218633490648132,-9.3872189653951e-05,0.000218633490648132,-9.3872189653951e-05,-0.000406377869956034,-9.3872189653951e-05,-0.000406377869956034,0.00115615053155438,-9.3872189653951e-05,0.000531139170950215,0.000218633490648132,-0.000718883550258117,0.00146865621185646,-9.3872189653951e-05,-9.3872189653951e-05,-0.000406377869956034,0.000218633490648132,0.000531139170950215,-0.000406377869956034,-9.3872189653951e-05,-9.3872189653951e-05,-9.3872189653951e-05,-0.0010313892305602,-0.000406377869956034,0.000531139170950215,0.000218633490648132,0.000218633490648132,-0.000406377869956034,-0.000718883550258117,-9.3872189653951e-05,0.000843644851252298,0.000531139170950215,0.000531139170950215,-9.3872189653951e-05,0.000843644851252298,0.000531139170950215,0.000218633490648132,-0.000718883550258117,-0.000406377869956034,-0.000406377869956034,-9.3872189653951e-05,-9.3872189653951e-05,-0.000406377869956034,-9.3872189653951e-05,-0.000718883550258117,-0.000406377869956034,-0.000406377869956034,0.000531139170950215,-9.3872189653951e-05,-9.3872189653951e-05,-0.000718883550258117,0.000531139170950215,0.000218633490648132,-0.000718883550258117,0.000218633490648132,-9.3872189653951e-05,0.000531139170950215,-9.3872189653951e-05,-9.3872189653951e-05,0.000218633490648132,-0.000406377869956034,-0.000718883550258117,0.000531139170950215,0.000218633490648132,-0.000406377869956034,0.000218633490648132,0.000843644851252298,0.000218633490648132,-9.3872189653951e-05,-9.3872189653951e-05,-0.000406377869956034,-9.3872189653951e-05,0.00115615053155438,0.000218633490648132,-9.3872189653951e-05,-9.3872189653951e-05,0.00146865621185646,-0.000406377869956034,-0.000718883550258117,-0.000718883550258117,-9.3872189653951e-05,0.000218633490648132,-0.000406377869956034,-9.3872189653951e-05,-0.000406377869956034,-9.3872189653951e-05,-9.3872189653951e-05,-0.00134389491086228,-9.3872189653951e-05,-0.0010313892305602,0.000531139170950215,-9.3872189653951e-05,-0.000406377869956034,-9.3872189653951e-05,0.000531139170950215,0.000218633490648132,0.000843644851252298,-9.3872189653951e-05,0.000531139170950215,0.000531139170950215,0.000843644851252298,-9.3872189653951e-05,0.000531139170950215,-0.000406377869956034,-9.3872189653951e-05,-0.000718883550258117,0.000531139170950215,-9.3872189653951e-05,-9.3872189653951e-05,-0.000406377869956034,0.000218633490648132,0.000843644851252298,-9.3872189653951e-05,-0.000718883550258117,-0.000718883550258117,0.00209366757246063,-0.000718883550258117,0.000843644851252298,-0.000718883550258117,0.000218633490648132,0.000843644851252298,0.000218633490648132,-9.3872189653951e-05,-0.000718883550258117,-9.3872189653951e-05,-0.000406377869956034,-9.3872189653951e-05,0.000531139170950215,0.000218633490648132,0.000218633490648132,0.000843644851252298,-0.000406377869956034,-0.000406377869956034,-9.3872189653951e-05,0.000218633490648132,0.000218633490648132,-9.3872189653951e-05,-0.000406377869956034,-9.3872189653951e-05,-0.000406377869956034,-9.3872189653951e-05,0.000218633490648132,-0.000718883550258117,-0.000718883550258117,0.000531139170950215,0.000531139170950215,0.000218633490648132,0.000218633490648132,-9.3872189653951e-05,-0.000406377869956034,0.000218633490648132,0.000531139170950215,-0.000406377869956034,0.000843644851252298,0.000843644851252298,-0.000406377869956034,0.000531139170950215,0.000531139170950215,-0.000406377869956034,0.000218633490648132,-0.000406377869956034,-9.3872189653951e-05,-0.000406377869956034,0.000218633490648132,0.000218633490648132,-9.3872189653951e-05,0.000218633490648132,-0.000406377869956034,0.000218633490648132,0.000843644851252298,0.000843644851252298,0.000218633490648132,-9.3872189653951e-05,0.000218633490648132,-0.000406377869956034,-0.000718883550258117,0.000531139170950215,-9.3872189653951e-05,-9.3872189653951e-05,-9.3872189653951e-05,0.000218633490648132,0.000843644851252298,-0.000406377869956034,0.000531139170950215,-9.3872189653951e-05,0.000218633490648132,-0.000406377869956034,-9.3872189653951e-05,-0.0010313892305602,0.000531139170950215,0.000218633490648132,-9.3872189653951e-05,-0.000406377869956034,0.000218633490648132,-9.3872189653951e-05,0.000531139170950215,0.000531139170950215,0.000531139170950215,0.00115615053155438,-9.3872189653951e-05,-0.000406377869956034,-9.3872189653951e-05,-0.000406377869956034,0.000218633490648132,0.000843644851252298,-9.3872189653951e-05,-0.000718883550258117,-9.3872189653951e-05,-9.3872189653951e-05,0.000843644851252298,0.000531139170950215,-9.3872189653951e-05,0.000218633490648132,0.000218633490648132,0.000218633490648132,-9.3872189653951e-05,0.000531139170950215,-0.000718883550258117,-0.000406377869956034,-9.3872189653951e-05,-9.3872189653951e-05,-0.000406377869956034,-0.000718883550258117,-0.000718883550258117,0.000218633490648132,-0.000406377869956034,-0.000718883550258117,-0.000406377869956034,0.000218633490648132,0.000531139170950215,-0.000718883550258117,0.000531139170950215,0.000218633490648132,0.000218633490648132,-0.000718883550258117,-9.3872189653951e-05,-0.000718883550258117,0.000531139170950215,0.000218633490648132,-9.3872189653951e-05,-9.3872189653951e-05,0.000218633490648132,-9.3872189653951e-05,-9.3872189653951e-05,0.000531139170950215,0,0.000218633490648132,-9.3872189653951e-05,-9.3872189653951e-05,-0.000406377869956034,-9.3872189653951e-05,-9.3872189653951e-05,-9.3872189653951e-05,0.000218633490648132,-0.000406377869956034,-0.000718883550258117,-9.3872189653951e-05,-9.3872189653951e-05,-9.3872189653951e-05,-0.000406377869956034,-0.0010313892305602,-0.000718883550258117,-0.000406377869956034,-0.000406377869956034,-9.3872189653951e-05,0.000218633490648132,0.000218633490648132,-9.3872189653951e-05,0.000218633490648132,0.00146865621185646,0.000531139170950215,-9.3872189653951e-05,-0.000718883550258117,-0.000718883550258117,-9.3872189653951e-05,-0.0010313892305602,0.000218633490648132,-9.3872189653951e-05,-0.000718883550258117,-0.000406377869956034,0.000218633490648132,0.000218633490648132,-0.000406377869956034,0.000531139170950215,-9.3872189653951e-05,-9.3872189653951e-05,-0.000406377869956034,0.000218633490648132,0.000531139170950215,-9.3872189653951e-05,0.000218633490648132,-0.000718883550258117,-0.00134389491086228,-0.000406377869956034,-0.000406377869956034,-9.3872189653951e-05,0.000843644851252298,-9.3872189653951e-05,0.000843644851252298,0.000531139170950215,-0.000406377869956034,0.000531139170950215,0.000531139170950215,-9.3872189653951e-05,-9.3872189653951e-05,-9.3872189653951e-05,-9.3872189653951e-05,-9.3872189653951e-05,0.000531139170950215,-9.3872189653951e-05,0.000218633490648132,-9.3872189653951e-05,0.000843644851252298,0.000218633490648132,-9.3872189653951e-05,0.000531139170950215,0.000218633490648132,-0.000406377869956034,0.000218633490648132,0.000531139170950215,0.000531139170950215,-0.000406377869956034,0.000218633490648132,-0.0010313892305602,-9.3872189653951e-05,-9.3872189653951e-05,-0.000406377869956034,-0.000406377869956034,-0.000718883550258117,0.000531139170950215,-0.000406377869956034,-9.3872189653951e-05,0.000218633490648132,-9.3872189653951e-05,-0.000406377869956034,-0.000406377869956034,-9.3872189653951e-05,-9.3872189653951e-05,0.000218633490648132,-9.3872189653951e-05,-9.3872189653951e-05,-0.000718883550258117,-0.000406377869956034,0.000531139170950215,0.000843644851252298,0.000843644851252298,-9.3872189653951e-05,0.000218633490648132,0.000843644851252298,-0.000406377869956034,0.000218633490648132,0.000218633490648132,0.00115615053155438,0.000843644851252298,-9.3872189653951e-05,-0.0010313892305602,0.000218633490648132,-9.3872189653951e-05,0.000218633490648132,-9.3872189653951e-05,-0.000718883550258117,-0.000718883550258117,-9.3872189653951e-05,-9.3872189653951e-05,-0.000718883550258117,-0.000406377869956034,-0.000406377869956034,-0.000718883550258117,0.000531139170950215,0.000843644851252298,-9.3872189653951e-05,-9.3872189653951e-05,0.000843644851252298,-9.3872189653951e-05,0.000218633490648132,0.000531139170950215,-9.3872189653951e-05,0.000218633490648132,0.000531139170950215,-9.3872189653951e-05,-0.000406377869956034,0.000218633490648132,-9.3872189653951e-05,0.000843644851252298,0.000218633490648132,0.000218633490648132,0.000218633490648132,-0.000406377869956034,0.000531139170950215,0.000218633490648132,-0.000406377869956034,0.000531139170950215,0.000531139170950215,-0.000718883550258117,-9.3872189653951e-05,-0.00134389491086228,0.000218633490648132,0.00115615053155438,0.000218633490648132,0.000218633490648132,-9.3872189653951e-05,0.000531139170950215,-9.3872189653951e-05,-9.3872189653951e-05,0.000843644851252298,0.000218633490648132,0.000218633490648132,0.000218633490648132,0.000218633490648132,0.000218633490648132,-9.3872189653951e-05,-0.000718883550258117,-0.000406377869956034,-9.3872189653951e-05,-9.3872189653951e-05,-9.3872189653951e-05,-9.3872189653951e-05,-0.000406377869956034,-9.3872189653951e-05,0.000218633490648132,-0.000718883550258117,0.000218633490648132,0.000531139170950215,0.000218633490648132,-0.000406377869956034,0.00146865621185646,0.000531139170950215,-9.3872189653951e-05,0.000531139170950215,-0.000718883550258117,-9.3872189653951e-05,-9.3872189653951e-05,0.000843644851252298,0.000218633490648132,0.000218633490648132,-0.000406377869956034,-9.3872189653951e-05,0.000218633490648132,0.000531139170950215,-0.000718883550258117,0.000531139170950215,-9.3872189653951e-05,-9.3872189653951e-05,-9.3872189653951e-05,-0.000718883550258117,-0.000718883550258117,-9.3872189653951e-05,-0.000718883550258117,0.000218633490648132,-9.3872189653951e-05,0.000218633490648132,-0.000406377869956034,0.000843644851252298,-0.000406377869956034,-9.3872189653951e-05,-9.3872189653951e-05,-9.3872189653951e-05,-9.3872189653951e-05,0.000531139170950215,-0.0010313892305602,-0.000718883550258117,0.000843644851252298,0.000218633490648132,0.000843644851252298,0.000843644851252298,-0.000718883550258117,-9.3872189653951e-05,-0.000718883550258117,0.000218633490648132,0.000531139170950215,-9.3872189653951e-05,-9.3872189653951e-05,0.000218633490648132,0.00115615053155438,-0.000406377869956034,-9.3872189653951e-05,-0.000406377869956034,-9.3872189653951e-05,-0.000406377869956034,-9.3872189653951e-05,0.000531139170950215,-0.000718883550258117,0.000843644851252298,-9.3872189653951e-05,-0.000406377869956034,0.000218633490648132,-9.3872189653951e-05,0.000218633490648132,-0.000406377869956034,-0.000406377869956034,0.000218633490648132,-0.000718883550258117,-0.000406377869956034,-9.3872189653951e-05,0.000218633490648132,-0.000718883550258117,0.000843644851252298,-0.000718883550258117,0.000531139170950215,-9.3872189653951e-05,0.000218633490648132,-0.000718883550258117,-0.000718883550258117,-9.3872189653951e-05,-9.3872189653951e-05,-9.3872189653951e-05,0.000218633490648132,-0.000406377869956034,0.000531139170950215,0.000218633490648132,0.000531139170950215,0.000218633490648132,-0.000406377869956034,0.000218633490648132,0.00115615053155438,-0.000718883550258117,-9.3872189653951e-05,-0.000718883550258117,0.000218633490648132,-9.3872189653951e-05,0.000218633490648132,-0.000718883550258117,0.000218633490648132,-9.3872189653951e-05,0.000218633490648132,-0.000406377869956034,0.000531139170950215,-0.000406377869956034,-9.3872189653951e-05,-9.3872189653951e-05,0.000843644851252298,-0.000406377869956034,0.000531139170950215,0.000218633490648132,0.000531139170950215,-9.3872189653951e-05,0.00115615053155438,0.000531139170950215,0.000843644851252298,0.000218633490648132,0.000218633490648132,-0.000718883550258117,-0.0010313892305602,0.000218633490648132,0.000531139170950215,-0.000406377869956034,-0.000406377869956034,0.000218633490648132,-0.000406377869956034,-9.3872189653951e-05,0.000218633490648132,0.00115615053155438,0.000531139170950215,0.000218633490648132,0.000531139170950215,0.00115615053155438,-0.000406377869956034,-9.3872189653951e-05,0.000531139170950215,0.00146865621185646,-0.000718883550258117,0.000531139170950215,0.000843644851252298,-0.000406377869956034,-0.000718883550258117,0.000218633490648132,-0.000718883550258117,0.000531139170950215,-0.000406377869956034,-0.000406377869956034,0.000531139170950215,-9.3872189653951e-05,0.000218633490648132,0.000218633490648132,0.000843644851252298,-9.3872189653951e-05,-9.3872189653951e-05,-0.000718883550258117,-0.000718883550258117,0.000218633490648132,0.000843644851252298,-0.000406377869956034,-9.3872189653951e-05,0.000531139170950215,0.000218633490648132,-9.3872189653951e-05,0.000218633490648132,0.00115615053155438,0.000531139170950215,-9.3872189653951e-05,-0.000406377869956034,-0.000406377869956034,-9.3872189653951e-05,0.000531139170950215,-0.000406377869956034,0.000531139170950215,-9.3872189653951e-05,0.000218633490648132,-0.000718883550258117,0.000843644851252298,-9.3872189653951e-05,-0.000406377869956034,0.000218633490648132,0.000218633490648132,-0.000718883550258117,-0.000718883550258117,0.000843644851252298,-9.3872189653951e-05,-9.3872189653951e-05,0.000843644851252298,0.000218633490648132,0.000531139170950215,-0.000406377869956034,-0.000718883550258117,0.000218633490648132,-9.3872189653951e-05,0.00146865621185646,-0.000406377869956034,-0.000406377869956034,-9.3872189653951e-05,0.000531139170950215,-9.3872189653951e-05,-0.000406377869956034,-0.000718883550258117,0.000531139170950215,0.000531139170950215,-0.000406377869956034,-0.000406377869956034,0.000531139170950215,-0.000406377869956034,-9.3872189653951e-05,0.000843644851252298,0.000218633490648132,0.00115615053155438,0.000531139170950215,0.000843644851252298,0.000531139170950215,-0.000406377869956034,-9.3872189653951e-05,-0.000718883550258117,0.000218633490648132,-0.000406377869956034,-0.000406377869956034,0.000218633490648132,0.000218633490648132,-0.000406377869956034,-9.3872189653951e-05,-9.3872189653951e-05,-0.000718883550258117,0.000843644851252298,-0.000718883550258117,-0.000406377869956034,0.000218633490648132,-0.000406377869956034,0.000218633490648132,0.000218633490648132,0.000218633490648132,-9.3872189653951e-05,0.000843644851252298,-9.3872189653951e-05,0.000218633490648132,-9.3872189653951e-05,0.000218633490648132,0.000218633490648132,0.000218633490648132,-0.000718883550258117,-9.3872189653951e-05,0.000218633490648132,-0.000718883550258117,0.000218633490648132,0.000843644851252298,-0.000406377869956034,0.000843644851252298,-9.3872189653951e-05,-9.3872189653951e-05,-9.3872189653951e-05,-0.000718883550258117,-9.3872189653951e-05,0.000218633490648132,-9.3872189653951e-05,0.000218633490648132,0.000843644851252298,-9.3872189653951e-05,-9.3872189653951e-05,-0.000406377869956034,0.000843644851252298,0.000218633490648132,-9.3872189653951e-05,0.000218633490648132,0.000218633490648132,-9.3872189653951e-05,0.000218633490648132,-0.000406377869956034,-0.000406377869956034,-9.3872189653951e-05,-9.3872189653951e-05,-0.000406377869956034,0.00146865621185646,0.000531139170950215,-0.000718883550258117,-9.3872189653951e-05,-9.3872189653951e-05,-0.000406377869956034,-0.000406377869956034,-0.000406377869956034,0.000218633490648132,-0.000406377869956034,-9.3872189653951e-05,-0.000406377869956034,0.000218633490648132,-0.000406377869956034,0.000843644851252298,0.000218633490648132,0.000218633490648132,-9.3872189653951e-05,-9.3872189653951e-05,-9.3872189653951e-05,0.000218633490648132,-0.000406377869956034,0.000531139170950215,0.000218633490648132,0.000531139170950215,-0.000718883550258117,-9.3872189653951e-05,-0.000406377869956034,0.000531139170950215,-0.000718883550258117,-9.3872189653951e-05,0.000218633490648132,0.000218633490648132,-9.3872189653951e-05,-9.3872189653951e-05,0.000218633490648132,-9.3872189653951e-05,-9.3872189653951e-05,-0.000406377869956034,-9.3872189653951e-05,0.000531139170950215,-0.000718883550258117,0.000218633490648132,-9.3872189653951e-05,-9.3872189653951e-05,-9.3872189653951e-05,0.000531139170950215,-0.000406377869956034,0.000218633490648132,-9.3872189653951e-05,0.000531139170950215,0.000843644851252298,-9.3872189653951e-05,-9.3872189653951e-05,0.00146865621185646,0.000531139170950215,-0.000406377869956034
-0.000406377869956034,0.000218633490648132,-9.3872189653951e-05,-9.3872189653951e-05,-0.000718883550258117,-0.000406377869956034,0.000531139170950215,-0.000406377869956034,-0.000406377869956034,0.000218633490648132,-9.3872189653951e-05,-0.000406377869956034,0.000531139170950215,-0.000718883550258117,-0.000406377869956034,-9.3872189653951e-05,0.000218633490648132,-0.000406377869956034,-9.3872189653951e-05,0.000843644851252298,-9.3872189653951e-05,0.000531139170950215,0.000218633490648132,0.000531139170950215,-0.000718883550258117,0.000218633490648132,-9.3872189653951e-05,-9.3872189653951e-05,-9.3872189653951e-05,-9.3872189653951e-05,0.000218633490648132,-9.3872189653951e-05,-9.3872189653951e-05,-0.000406377869956034,0.000218633490648132,0.000531139170950215,-0.000406377869956034,0.000531139170950215,0.000531139170950215,0.000531139170950215,-9.3872189653951e-05,0.00115615053155438,-0.000718883550258117,-0.000718883550258117,-9.3872189653951e-05,0.000218633490648132,-9.3872189653951e-05,0.000531139170950215,-9.3872189653951e-05,0.000531139170950215,-9.3872189653951e-05,0.000531139170950215,-0.000718883550258117,0.000843644851252298,-0.000406377869956034,0.000531139170950215,0.000843644851252298,0.000218633490648132,-9.3872189653951e-05,-9.3872189653951e-05,-9.3872189653951e-05,0.000218633490648132,-9.3872189653951e-05,0.000218633490648132,-0.000406377869956034,0.000218633490648132,0.000531139170950215,0.000218633490648132,-9.3872189653951e-05,-9.3872189653951e-05,0.000843644851252298,0.00146865621185646,-9.3872189653951e-05,0.000218633490648132,-9.3872189653951e-05,-0.000718883550258117,-9.3872189653951e-05,-9.3872189653951e-05,-9.3872189653951e-05,-9.3872189653951e-05,0.000843644851252298,0.000218633490648132,-0.000718883550258117,-0.000718883550258117,-9.3872189653951e-05,-9.3872189653951e-05,-9.3872189653951e-05,0.000218633490648132,-0.000406377869956034,-9.3872189653951e-05,0.000531139170950215,-0.000406377869956034,-0.000718883550258117,0.000531139170950215,0.000218633490648132,0.000218633490648132,0.000843644851252298,0.000218633490648132,-9.3872189653951e-05,-9.3872189653951e-05,0.000843644851252298,-0.000406377869956034,-0.000718883550258117,0.000843644851252298,-0.000718883550258117,-9.3872189653951e-05,0.000218633490648132,0.000218633490648132,0.000531139170950215,-0.000718883550258117,-0.000718883550258117,-9.3872189653951e-05,0.000531139170950215,-0.0010313892305602,0.000531139170950215,-9.3872189653951e-05,0.000218633490648132,-9.3872189653951e-05,-9.3872189653951e-05,0.000531139170950215,0.000843644851252298,-0.000718883550258117,-9.3872189653951e-05,0.000218633490648132,-0.000406377869956034,-9.3872189653951e-05,0.000531139170950215,-0.000718883550258117,-0.000406377869956034,0.000218633490648132,-0.000718883550258117,0.000531139170950215,-9.3872189653951e-05,-0.000406377869956034,-9.3872189653951e-05,-0.000406377869956034,0.000218633490648132,0.000843644851252298,-9.3872189653951e-05,-9.3872189653951e-05,-0.000718883550258117,-0.000406377869956034,-9.3872189653951e-05,0.000218633490648132,-0.000406377869956034,-0.000406377869956034,-0.000718883550258117,0.000218633490648132,-0.000406377869956034,-9.3872189653951e-05,0.000843644851252298,-9.3872189653951e-05,-0.000406377869956034,-0.000718883550258117,0.000218633490648132,0.000218633490648132,0.000218633490648132,0.000531139170950215,0.000531139170950215,0.000218633490648132,-0.000406377869956034,-0.000406377869956034,0.000218633490648132,-0.000406377869956034,-9.3872189653951e-05,0.000218633490648132,-9.3872189653951e-05,0.000218633490648132,-9.3872189653951e-05,0.000218633490648132,0.000531139170950215,-9.3872189653951e-05,-9.3872189653951e-05,0.000531139170950215,-9.3872189653951e-05,-0.000406377869956034,0.000218633490648132,-0.000406377869956034,-9.3872189653951e-05,-0.000406377869956034,-9.3872189653951e-05,-0.000406377869956034,-9.3872189653951e-05,0.000218633490648132,0.000843644851252298,0.000218633490648132,-0.000406377869956034,0.000843644851252298,-0.000406377869956034,0.000218633490648132,-9.3872189653951e-05,-0.000718883550258117,0.000531139170950215,-0.000406377869956034,0.000218633490648132,-9.3872189653951e-05,0.000531139170950215,0.00115615053155438,0.000218633490648132,-0.000406377869956034,-9.3872189653951e-05,0.00115615053155438,-9.3872189653951e-05,0.000218633490648132,-9.3872189653951e-05,-0.000718883550258117,-9.3872189653951e-05,-9.3872189653951e-05,-9.3872189653951e-05,0.000218633490648132,0.000218633490648132,0.000531139170950215,-0.000406377869956034,-9.3872189653951e-05,0.000218633490648132,0.000218633490648132,0.000843644851252298,-9.3872189653951e-05,-9.3872189653951e-05,0.000218633490648132,-0.000718883550258117,0.000218633490648132,-9.3872189653951e-05,0.00146865621185646,0.000218633490648132,-9.3872189653951e-05,-9.3872189653951e-05,-9.3872189653951e-05,0.000218633490648132,0.000531139170950215,0.000218633490648132,0.000218633490648132,0.000531139170950215,-9.3872189653951e-05,0.000218633490648132,-9.3872189653951e-05,0.000531139170950215,-9.3872189653951e-05,-9.3872189653951e-05,0.000218633490648132,-9.3872189653951e-05,-9.3872189653951e-05,0.000531139170950215,0.000218633490648132,0.000218633490648132,0.000531139170950215,0.000218633490648132,-0.000406377869956034,0.000218633490648132,0.000218633490648132,-0.000406377869956034,0.000531139170950215,-0.000718883550258117,-0.000406377869956034,0.000218633490648132,-9.3872189653951e-05,-9.3872189653951e-05,0.000531139170950215,-0.000406377869956034,-0.000718883550258117,-0.000718883550258117,0.000218633490648132,0.000218633490648132,-0.000406377869956034,-0.000406377869956034,0.000531139170950215,-9.3872189653951e-05,0.000218633490648132,0.000531139170950215,-0.000406377869956034,0.000218633490648132,-9.3872189653951e-05,-0.000406377869956034,0.000218633490648132,0.000218633490648132,0.00115615053155438,-9.3872189653951e-05,0.000218633490648132,-0.000406377869956034,0.000218633490648132,0.000218633490648132,-9.3872189653951e-05,0.000531139170950215,0.000843644851252298,-9.3872189653951e-05,-9.3872189653951e-05,0.000843644851252298,0.000531139170950215,-9.3872189653951e-05,-9.3872189653951e-05,0.000218633490648132,0.000843644851252298,0.000218633490648132,-9.3872189653951e-05,-0.000718883550258117,-9.3872189653951e-05,0.000218633490648132,0.000218633490648132,-0.000406377869956034,0.000843644851252298,-9.3872189653951e-05,0.000843644851252298,0.000218633490648132,-0.000718883550258117,0.000218633490648132,0.000843644851252298,0.000218633490648132,0.000218633490648132,-9.3872189653951e-05,-9.3872189653951e-05,-0.000406377869956034,-0.000718883550258117,0.000531139170950215,0.00115615053155438,0.000218633490648132,-9.3872189653951e-05,-0.000406377869956034,0.000218633490648132,-9.3872189653951e-05,-9.3872189653951e-05,0.00146865621185646,0.000218633490648132,-9.3872189653951e-05,0.000531139170950215,-9.3872189653951e-05,0.00115615053155438,-9.3872189653951e-05,0.000218633490648132,-0.000718883550258117,0.000531139170950215,-9.3872189653951e-05,0.000843644851252298,-0.000406377869956034,-0.000406377869956034,-0.000718883550258117,-0.000406377869956034,-0.000406377869956034,0.000218633490648132,-0.000718883550258117,-9.3872189653951e-05,-0.000406377869956034,-0.000406377869956034,0.000218633490648132,-0.000406377869956034,-9.3872189653951e-05,0.000218633490648132,0.000218633490648132,0.000531139170950215,-0.000406377869956034,-0.000406377869956034,-0.000406377869956034,0.000218633490648132,-9.3872189653951e-05,-9.3872189653951e-05,0.00178116189215855,-0.000406377869956034,-9.3872189653951e-05,0.000218633490648132,0.000531139170950215,-0.000406377869956034,-0.000718883550258117,0.000843644851252298,-0.000406377869956034,-0.000718883550258117,-0.000406377869956034,0.000218633490648132,-0.000718883550258117,-9.3872189653951e-05,-9.3872189653951e-05,0.000843644851252298,-9.3872189653951e-05,-9.3872189653951e-05,0.000218633490648132,-0.000406377869956034,0.000218633490648132,-9.3872189653951e-05,-9.3872189653951e-05,-0.000406377869956034,-9.3872189653951e-05,-9.3872189653951e-05,0.000218633490648132,-9.3872189653951e-05,-9.3872189653951e-05,0.000531139170950215,0.000531139170950215,-9.3872189653951e-05,-0.000718883550258117,-0.000718883550258117,0.000531139170950215,-9.3872189653951e-05,-9.3872189653951e-05,0.00178116189215855,0.000218633490648132,0.000218633490648132,-0.0010313892305602,-0.000406377869956034,0.000843644851252298,-0.000406377869956034,-0.000406377869956034,-9.3872189653951e-05,-0.000406377869956034,-0.000406377869956034,0.00115615053155438,-0.000718883550258117,0.000843644851252298,-0.000718883550258117,-9.3872189653951e-05,0.000218633490648132,-9.3872189653951e-05,-0.000718883550258117,0.000218633490648132,0.000218633490648132,-0.000406377869956034,-0.000406377869956034,-9.3872189653951e-05,-9.3872189653951e-05,-0.000718883550258117,-0.000406377869956034,0.000531139170950215,0.000843644851252298,0.000218633490648132,0.000218633490648132,0.000218633490648132,-0.000406377869956034,0.00115615053155438,0.000843644851252298,-9.3872189653951e-05,0.000218633490648132,0.000531139170950215,-9.3872189653951e-05,-0.000718883550258117,-0.000406377869956034,0.000218633490648132,-0.000406377869956034,-9.3872189653951e-05,-0.000406377869956034,-0.000718883550258117,0.000218633490648132,-9.3872189653951e-05,-9.3872189653951e-05,-9.3872189653951e-05,-0.000406377869956034,0.00115615053155438,-0.000406377869956034,-0.000406377869956034,-0.000718883550258117,-0.000406377869956034,-9.3872189653951e-05,0.000843644851252298,0.000531139170950215,0.000218633490648132,-9.3872189653951e-05,-9.3872189653951e-05,-9.3872189653951e-05,-0.000406377869956034,-9.3872189653951e-05,0.000843644851252298,0.000218633490648132,0.000218633490648132,-9.3872189653951e-05,0.00115615053155438,0.00115615053155438,-0.000406377869956034,-0.000406377869956034,0.000218633490648132,-0.000718883550258117,0.000218633490648132,-0.000406377869956034,-9.3872189653951e-05,0.000218633490648132,-0.000406377869956034,0.000843644851252298,0.000218633490648132,-9.3872189653951e-05,-9.3872189653951e-05,0.000843644851252298,-0.000718883550258117,-0.000406377869956034,-0.000406377869956034,0.000218633490648132,0.000218633490648132,-0.000718883550258117,-0.000718883550258117,-9.3872189653951e-05,-0.000406377869956034,-0.000718883550258117,0.000531139170950215,-9.3872189653951e-05,-0.000718883550258117,-9.3872189653951e-05,0.000531139170950215,-9.3872189653951e-05,0.00115615053155438,-9.3872189653951e-05,0.000218633490648132,-0.0010313892305602,0.000531139170950215,0.000843644851252298,0.000218633490648132,-9.3872189653951e-05,0.000218633490648132,0.000218633490648132,-0.000718883550258117,-0.000718883550258117,-0.000406377869956034,-9.3872189653951e-05,-9.3872189653951e-05,-0.000718883550258117,0.000843644851252298,0.000218633490648132,-9.3872189653951e-05,0.000218633490648132,-0.000718883550258117,0.000531139170950215,-9.3872189653951e-05,0.000218633490648132,-0.000406377869956034,0.000531139170950215,-9.3872189653951e-05,0.000218633490648132,0.000218633490648132,-0.000406377869956034,-9.3872189653951e-05,0.000218633490648132,-0.000718883550258117,0.000531139170950215,-9.3872189653951e-05,-9.3872189653951e-05,-9.3872189653951e-05,-0.000718883550258117,0.000531139170950215,-9.3872189653951e-05,-0.000406377869956034,0.000843644851252298,-0.000718883550258117,-9.3872189653951e-05,-9.3872189653951e-05,-9.3872189653951e-05,0.000531139170950215,0.000218633490648132,-9.3872189653951e-05,-0.000406377869956034,0.000531139170950215,0.000843644851252298,0.000843644851252298,-9.3872189653951e-05,0.000531139170950215,-0.000406377869956034,0.000531139170950215,-9.3872189653951e-05,-0.0010313892305602,0.000218633490648132,-0.000718883550258117,-9.3872189653951e-05,-0.000718883550258117,0.000531139170950215,-0.000406377869956034,-9.3872189653951e-05,-9.3872189653951e-05,0.000218633490648132,0.000843644851252298,-9.3872189653951e-05,-0.000406377869956034,-0.000406377869956034,0.000843644851252298,-0.000406377869956034,-0.000406377869956034,-9.3872189653951e-05,0.000218633490648132,-9.3872189653951e-05,0.000218633490648132,-0.000406377869956034,0.000218633490648132,0.000531139170950215,0.000843644851252298,-9.3872189653951e-05,-9.3872189653951e-05,0.000531139170950215,-9.3872189653951e-05,0.000218633490648132,0.00146865621185646,0.000218633490648132,0.000218633490648132,0.000843644851252298,0.000531139170950215,-0.000406377869956034,-0.000406377869956034,0.000531139170950215,-9.3872189653951e-05,-9.3872189653951e-05,-9.3872189653951e-05,-9.3872189653951e-05,-9.3872189653951e-05,-0.000718883550258117,0.000218633490648132,-9.3872189653951e-05,-9.3872189653951e-05,-9.3872189653951e-05,-9.3872189653951e-05,0.000218633490648132,-0.000718883550258117,0.000218633490648132,0.000843644851252298,-9.3872189653951e-05,-9.3872189653951e-05,0.000531139170950215,-0.000406377869956034,-9.3872189653951e-05,-0.000406377869956034,-0.000718883550258117,0.000843644851252298,0.00115615053155438,-0.000718883550258117,0.000218633490648132,0.000531139170950215,0.000218633490648132,0.000218633490648132,-0.0010313892305602,-9.3872189653951e-05,-9.3872189653951e-05,0.00178116189215855,0.000218633490648132,0.000218633490648132,0.000843644851252298,0.000531139170950215,-0.000718883550258117,-0.000718883550258117,-0.000718883550258117,-9.3872189653951e-05,-9.3872189653951e-05,-0.000406377869956034,0.000218633490648132,-9.3872189653951e-05,-0.000406377869956034,-0.000406377869956034,-0.000718883550258117,0.000218633490648132,0.000531139170950215,0.000843644851252298,-9.3872189653951e-05,-0.000406377869956034,0.000218633490648132,0.000843644851252298,-9.3872189653951e-05,-9.3872189653951e-05,-9.3872189653951e-05,-9.3872189653951e-05,0.00115615053155438,0.000843644851252298,0.000218633490648132,-0.000406377869956034,0.000531139170950215,0.000218633490648132,-0.00134389491086228,0.000531139170950215,0.000843644851252298,-9.3872189653951e-05,-0.000718883550258117,0.000531139170950215,0.000843644851252298,-9.3872189653951e-05,-0.000718883550258117,-0.000406377869956034,0.00240617325276271,-0.000718883550258117,-9.3872189653951e-05,-9.3872189653951e-05,-0.000406377869956034,0.000531139170950215,0.000531139170950215,0.000218633490648132,-9.3872189653951e-05,-0.000718883550258117,-0.000718883550258117,0.000531139170950215,-0.000406377869956034,-9.3872189653951e-05,0.000218633490648132,0.000531139170950215,-0.000718883550258117,0.000218633490648132,-0.000718883550258117,0.000218633490648132,0.000843644851252298,0.000218633490648132,-9.3872189653951e-05,0.000531139170950215,-0.000406377869956034,-0.000406377869956034,0.00115615053155438,-0.000406377869956034,0.000218633490648132,-9.3872189653951e-05,0.000218633490648132,0.000218633490648132,0.000218633490648132,0.00115615053155438,-0.000718883550258117,0.000218633490648132,0.000218633490648132,0.00115615053155438,-9.3872189653951e-05,0.000218633490648132,-0.000718883550258117,0.000218633490648132,0.000218633490648132,-0.000406377869956034,0.000218633490648132,0.000531139170950215,0.000218633490648132,-0.0010313892305602,-9.3872189653951e-05,-9.3872189653951e-05,-0.000406377869956034,-9.3872189653951e-05,-0.000718883550258117,0.000531139170950215,0.000531139170950215,-0.000406377869956034,0.000843644851252298,-9.3872189653951e-05,0.000218633490648132,-9.3872189653951e-05,0.000218633490648132,-9.3872189653951e-05,-9.3872189653951e-05,-0.000406377869956034,0.000843644851252298,-9.3872189653951e-05,0.00115615053155438,-0.000718883550258117,0.000531139170950215,0.000218633490648132,0.000531139170950215,0.000218633490648132,-9.3872189653951e-05,-0.000718883550258117,0.000531139170950215,0.000843644851252298,-9.3872189653951e-05,0.000218633490648132,0.000218633490648132,0.000218633490648132,-9.3872189653951e-05,-9.3872189653951e-05,0.00115615053155438,0.000218633490648132,-0.000406377869956034,-0.000718883550258117,-9.3872189653951e-05,-0.000406377869956034,-9.3872189653951e-05,0.000531139170950215,-0.000406377869956034,-0.000718883550258117,-0.000406377869956034,-9.3872189653951e-05,0.000531139170950215,0.000843644851252298,0.000218633490648132,0.000843644851252298,-9.3872189653951e-05,-9.3872189653951e-05,-9.3872189653951e-05,0.000218633490648132,-0.000718883550258117,0.000531139170950215,-0.000406377869956034,0.000218633490648132,-9.3872189653951e-05,-0.000718883550258117,-0.000406377869956034,-0.000718883550258117,-0.000718883550258117,-9.3872189653951e-05,0.000218633490648132,-9.3872189653951e-05,-0.000718883550258117,-0.000718883550258117,-9.3872189653951e-05,-9.3872189653951e-05,0.000218633490648132,-0.000406377869956034,0.000531139170950215,-0.000718883550258117,0.000531139170950215,-9.3872189653951e-05,-9.3872189653951e-05,-9.3872189653951e-05,0.000218633490648132,0.000531139170950215,-9.3872189653951e-05,-9.3872189653951e-05,0,0.000531139170950215,-0.000718883550258117,-0.000718883550258117,-0.000718883550258117,-9.3872189653951e-05,0.000218633490648132,0.000218633490648132,-9.3872189653951e-05,-9.3872189653951e-05,-0.000406377869956034,-0.000718883550258117,0.000218633490648132,0.000531139170950215,-0.000718883550258117,-0.000718883550258117,-0.000718883550258117,-0.000406377869956034,-9.3872189653951e-05,-0.000406377869956034,-0.000406377869956034,-0.000406377869956034,0.000531139170950215,-9.3872189653951e-05,0.000218633490648132,0.000843644851252298,-0.000718883550258117,-9.3872189653951e-05,-0.000406377869956034,-9.3872189653951e-05,-9.3872189653951e-05,0.000218633490648132,0.000218633490648132,-9.3872189653951e-05,-9.3872189653951e-05,-9.3872189653951e-05,-9.3872189653951e-05,-9.3872189653951e-05,0.000531139170950215,-0.000406377869956034,-0.000406377869956034,0.000218633490648132,-9.3872189653951e-05,0.000843644851252298,-9.3872189653951e-05,-0.000406377869956034,-0.000406377869956034,-0.000406377869956034,-0.000406377869956034,-9.3872189653951e-05,-0.000406377869956034,0.00178116189215855,-0.000406377869956034,0.000218633490648132,0.000218633490648132,-0.000406377869956034,-9.3872189653951e-05,-9.3872189653951e-05,-0.000406377869956034,-0.000718883550258117,0.00115615053155438,-0.000406377869956034,-9.3872189653951e-05,0.000531139170950215,-9.3872189653951e-05,-9.3872189653951e-05,0.000218633490648132,-9.3872189653951e-05,-9.3872189653951e-05,-0.000406377869956034,-0.000406377869956034,0.000531139170950215,-9.3872189653951e-05,0.000218633490648132,-0.000406377869956034,-0.000406377869956034,-0.000718883550258117,-9.3872189653951e-05,-0.0010313892305602,0.000218633490648132,-0.000718883550258117,-9.3872189653951e-05,-0.000718883550258117,-0.000406377869956034,0.000843644851252298,-0.000406377869956034,-9.3872189653951e-05,0.000531139170950215,-0.000406377869956034,-0.000406377869956034,-9.3872189653951e-05,-9.3872189653951e-05,-0.000406377869956034,-9.3872189653951e-05,-9.3872189653951e-05,-9.3872189653951e-05,-0.000406377869956034,-9.3872189653951e-05,0.000218633490648132,0.000843644851252298,-9.3872189653951e-05,0.000218633490648132,0.000843644851252298,0.000218633490648132,-9.3872189653951e-05,-9.3872189653951e-05,0.000218633490648132,0.000531139170950215,0.000218633490648132,0.000531139170950215,-0.0010313892305602,0.000531139170950215,-9.3872189653951e-05,0.000531139170950215,0.000531139170950215,-0.000406377869956034,-0.000406377869956034,-9.3872189653951e-05,-9.3872189653951e-05,-0.000406377869956034,-9.3872189653951e-05,-0.000406377869956034,-9.3872189653951e-05,0.000843644851252298,0.000843644851252298,-0.000406377869956034,-0.000718883550258117,0.000218633490648132,0.000218633490648132,0.000531139170950215,0.000218633490648132,-9.3872189653951e-05,0.000218633490648132,0.000531139170950215,-0.000406377869956034,-0.000718883550258117,-9.3872189653951e-05,-0.000406377869956034,0.000218633490648132,-9.3872189653951e-05,-0.000406377869956034,-0.000718883550258117,-0.000406377869956034,0.000218633490648132,-9.3872189653951e-05,-0.000718883550258117,0.000531139170950215,0.000843644851252298,-0.000406377869956034,0.000218633490648132,-0.0010313892305602,-9.3872189653951e-05,0.00115615053155438,0.000218633490648132,-9.3872189653951e-05,-9.3872189653951e-05,-0.000406377869956034,-0.000406377869956034,-0.000406377869956034,0.000843644851252298,0.000218633490648132,-0.000406377869956034,-9.3872189653951e-05,-0.000718883550258117,-9.3872189653951e-05,0.000218633490648132,-9.3872189653951e-05,-9.3872189653951e-05,-9.3872189653951e-05,0.000218633490648132,0.000218633490648132,-0.000406377869956034,-0.000406377869956034,0.000218633490648132,0.00146865621185646,-0.000718883550258117,-0.000718883550258117,0.000218633490648132,0.000531139170950215,-0.0010313892305602,0.000218633490648132,0.00115615053155438,-0.000406377869956034,0.000218633490648132,-0.000406377869956034,-9.3872189653951e-05,-9.3872189653951e-05,0.000843644851252298,0.000218633490648132,0.000218633490648132,-0.000406377869956034,0.000843644851252298,-9.3872189653951e-05,0.000843644851252298,-9.3872189653951e-05,-0.000406377869956034,-0.000406377869956034,0.000218633490648132,-9.3872189653951e-05,-0.000406377869956034,-0.000406377869956034,0.000218633490648132,-0.000718883550258117,-0.000718883550258117,0.000218633490648132,-0.000718883550258117,-0.000406377869956034,0.000531139170950215,-9.3872189653951e-05,-0.000406377869956034,0.000218633490648132,-0.000406377869956034,-9.3872189653951e-05,0.000843644851252298,-0.000718883550258117,-0.000718883550258117,0.000218633490648132,0.000218633490648132,0.000218633490648132,0.000218633490648132,-0.000718883550258117,0.000218633490648132,-9.3872189653951e-05,-9.3872189653951e-05,0.000531139170950215,0.000218633490648132,0.000218633490648132,0.000531139170950215,0.000218633490648132,-0.000406377869956034,-0.000718883550258117,-0.000718883550258117,-0.000718883550258117,-0.000718883550258117,0.000218633490648132,0.000531139170950215,0.000531139170950215,0.000843644851252298,-9.3872189653951e-05,0.000531139170950215,-9.3872189653951e-05,-0.000406377869956034,0.000218633490648132,-9.3872189653951e-05,-0.000718883550258117,0.000218633490648132,-9.3872189653951e-05,-0.000406377869956034,0.000218633490648132,0.000218633490648132,0.000218633490648132,0.000531139170950215,0.000218633490648132,0.000218633490648132,-9.3872189653951e-05,-0.000406377869956034,-0.000718883550258117,-0.000718883550258117,-0.000406377869956034,0.000218633490648132,-0.000406377869956034,0.000531139170950215,0.000218633490648132,0.000531139170950215,-9.3872189653951e-05,-0.000406377869956034,0.000218633490648132,-9.3872189653951e-05,0.000218633490648132,-0.000406377869956034,-9.3872189653951e-05,-0.000406377869956034,-0.000718883550258117,0.000218633490648132,-9.3872189653951e-05,-9.3872189653951e-05,-9.3872189653951e-05,0.000218633490648132,-0.0010313892305602,0.000843644851252298,-0.000718883550258117,0.000531139170950215,0.000218633490648132,0.000843644851252298,-9.3872189653951e-05,0.000218633490648132,-0.000718883550258117,0.000531139170950215,0.000843644851252298,0.000531139170950215,0.000531139170950215,0.000531139170950215,0.000531139170950215,0.000218633490648132,-0.000406377869956034,-9.3872189653951e-05,-0.000406377869956034,-0.000718883550258117,-9.3872189653951e-05,0.000531139170950215,-9.3872189653951e-05,-0.000718883550258117,0.000218633490648132,-0.000406377869956034,0.000218633490648132,0.000531139170950215,0.00146865621185646,0.00115615053155438,0.000531139170950215,0.000843644851252298,0.000218633490648132,-9.3872189653951e-05,-9.3872189653951e-05,0.000218633490648132,0.000531139170950215,0.000843644851252298,0.00146865621185646,0.000218633490648132,-0.000406377869956034,-9.3872189653951e-05,-9.3872189653951e-05,-9.3872189653951e-05,0.00115615053155438,0.000218633490648132,-0.000718883550258117,0.000531139170950215,-9.3872189653951e-05,-0.000406377869956034,0.000531139170950215,0.000531139170950215,0.00115615053155438,-9.3872189653951e-05,-0.000406377869956034,0.000531139170950215,-0.000406377869956034,0.000531139170950215,-9.3872189653951e-05,-0.000406377869956034,-0.000406377869956034,-0.000406377869956034,-0.000406377869956034,-9.3872189653951e-05,-9.3872189653951e-05,-9.3872189653951e-05,-0.000718883550258117,0.000218633490648132,-9.3872189653951e-05,0.000218633490648132,-0.000406377869956034,-0.000718883550258117,0.000218633490648132,-0.000406377869956034,-9.3872189653951e-05,-0.000718883550258117,0.000843644851252298,-0.000406377869956034,0.000531139170950215,0.000531139170950215,0.000218633490648132,-0.000718883550258117,-9.3872189653951e-05,0.000843644851252298,-0.000406377869956034,0.000218633490648132,-9.3872189653951e-05,0.000531139170950215,0.000843644851252298,-0.000406377869956034,-9.3872189653951e-05,0.000531139170950215,0.000531139170950215,0.000531139170950215,0.000218633490648132,-9.3872189653951e-05,0.000843644851252298,0.000218633490648132,-0.000718883550258117,-9.3872189653951e-05,-0.000406377869956034,-9.3872189653951e-05,0.000531139170950215,-0.000718883550258117,0.000218633490648132,-9.3872189653951e-05,0.000218633490648132,-9.3872189653951e-05,0.000531139170950215,0.000218633490648132,0.00146865621185646,0.000218633490648132,0.000531139170950215,0.000531139170950215,-0.000406377869956034,0.000218633490648132,0.000218633490648132,-9.3872189653951e-05,-0.000718883550258117,-0.000718883550258117,0.000843644851252298,-0.000406377869956034,-9.3872189653951e-05,-0.000718883550258117,0.000843644851252298,-9.3872189653951e-05,0.00115615053155438,-0.000406377869956034,-0.000406377869956034,0.000218633490648132,-0.000718883550258117,-0.000718883550258117,0.000531139170950215,0.000218633490648132,-9.3872189653951e-05,0.000531139170950215,-9.3872189653951e-05,-0.000406377869956034,0.000218633490648132,-9.3872189653951e-05,0.000218633490648132,0.000843644851252298,-0.000406377869956034,-0.000406377869956034,-0.000406377869956034,-0.000718883550258117,0.000218633490648132,-0.000718883550258117,-0.000406377869956034,-9.3872189653951e-05,-9.3872189653951e-05,-0.000718883550258117,0.000218633490648132,-9.3872189653951e-05,-9.3872189653951e-05,-0.000406377869956034,0.000531139170950215,0.000531139170950215,0.000531139170950215,-0.000406377869956034,-0.000406377869956034,-0.000406377869956034,0.000218633490648132,0.000843644851252298,0.000218633490648132,-9.3872189653951e-05,0.000843644851252298,0.000531139170950215,0.000531139170950215,-0.000718883550258117,-0.000718883550258117,-0.000718883550258117,0.000218633490648132,-0.000406377869956034,0.000531139170950215,0.000843644851252298,-0.000406377869956034,-0.000406377869956034,0.000218633490648132,-9.3872189653951e-05,-0.000406377869956034,0.000531139170950215,0.000218633490648132,-0.000406377869956034,-9.3872189653951e-05,-9.3872189653951e-05,0.000531139170950215,-0.0010313892305602,0.000843644851252298,-0.000406377869956034,-9.3872189653951e-05,0.000843644851252298,0.000218633490648132,-9.3872189653951e-05,0.000843644851252298,-9.3872189653951e-05,0.000218633490648132,0.000218633490648132,0.000218633490648132,-0.0010313892305602,0.000218633490648132,-0.000718883550258117,0.000218633490648132,0.000218633490648132,0.000531139170950215,0.000531139170950215,0.000531139170950215,0.00115615053155438,-0.000718883550258117,-9.3872189653951e-05,0.000218633490648132,0.000218633490648132,-9.3872189653951e-05,-0.000718883550258117,0.000843644851252298,-9.3872189653951e-05,-9.3872189653951e-05,0.000218633490648132,-0.000718883550258117,-9.3872189653951e-05,0.000218633490648132,-0.000718883550258117,-9.3872189653951e-05,-0.000406377869956034,-0.000406377869956034,0.000843644851252298,-0.000406377869956034,0.000218633490648132,0.00115615053155438,0.000531139170950215,-0.000406377869956034
-0.000406377869956034,-9.3872189653951e-05,-9.3872189653951e-05,-9.3872189653951e-05,0.000218633490648132,0.000218633490648132,0.000218633490648132,-0.000406377869956034,-0.000406377869956034,0.000218633490648132,-0.000406377869956034,-0.000718883550258117,0.000218633490648132,-0.000718883550258117,0.000218633490648132,-9.3872189653951e-05,-0.000406377869956034,0.000218633490648132,-0.000406377869956034,-9.3872189653951e-05,-9.3872189653951e-05,0.000218633490648132,0.000218633490648132,0.00115615053155438,-0.000718883550258117,0.000531139170950215,0.000843644851252298,-9.3872189653951e-05,0.000218633490648132,0.000843644851252298,-9.3872189653951e-05,0.00115615053155438,-9.3872189653951e-05,-0.000718883550258117,-0.000406377869956034,0.000531139170950215,-0.000406377869956034,-0.000406377869956034,-9.3872189653951e-05,0.000843644851252298,-9.3872189653951e-05,0.00115615053155438,-0.000406377869956034,-0.000718883550258117,-0.000718883550258117,-0.000406377869956034,0.000218633490648132,0.000218633490648132,0.000218633490648132,-9.3872189653951e-05,0.000218633490648132,0.000531139170950215,-0.000718883550258117,0.000218633490648132,-9.3872189653951e-05,0.000531139170950215,-9.3872189653951e-05,0.000843644851252298,0.000218633490648132,-9.3872189653951e-05,-0.000718883550258117,0.000218633490648132,0.000218633490648132,0.000218633490648132,-9.3872189653951e-05,0.000531139170950215,-0.000406377869956034,0.000531139170950215,-0.000718883550258117,-9.3872189653951e-05,0.000218633490648132,0.000531139170950215,-9.3872189653951e-05,0.000218633490648132,-9.3872189653951e-05,-9.3872189653951e-05,0.000218633490648132,0.000218633490648132,-0.0010313892305602,-9.3872189653951e-05,-9.3872189653951e-05,0.000218633490648132,-0.000406377869956034,-0.000406377869956034,0.000218633490648132,-0.000718883550258117,-0.000406377869956034,0.000531139170950215,-0.000718883550258117,-9.3872189653951e-05,0.000218633490648132,-0.000718883550258117,-0.000406377869956034,0.00115615053155438,-9.3872189653951e-05,-9.3872189653951e-05,-0.000718883550258117,-9.3872189653951e-05,-9.3872189653951e-05,0.000531139170950215,0.000218633490648132,-9.3872189653951e-05,-0.000406377869956034,0.000218633490648132,-0.0010313892305602,-0.0010313892305602,-9.3872189653951e-05,0.00146865621185646,-0.000406377869956034,-9.3872189653951e-05,-0.000718883550258117,-9.3872189653951e-05,0.000531139170950215,-9.3872189653951e-05,0.000843644851252298,-0.000406377869956034,0.000843644851252298,-0.000406377869956034,-9.3872189653951e-05,0.000531139170950215,0.000218633490648132,-9.3872189653951e-05,-9.3872189653951e-05,-9.3872189653951e-05,0.00115615053155438,-0.000406377869956034,0.00115615053155438,-0.000406377869956034,-0.000406377869956034,-9.3872189653951e-05,-9.3872189653951e-05,0.000531139170950215,-0.000718883550258117,0.000531139170950215,-0.000406377869956034,-0.000718883550258117,-9.3872189653951e-05,-0.000406377869956034,0.000218633490648132,0.000843644851252298,-9.3872189653951e-05,-9.3872189653951e-05,-9.3872189653951e-05,0.000843644851252298,-0.000406377869956034,-9.3872189653951e-05,0.000531139170950215,0.000218633490648132,0.000218633490648132,-0.000406377869956034,-9.3872189653951e-05,-9.3872189653951e-05,-9.3872189653951e-05,-0.000406377869956034,-9.3872189653951e-05,0.000218633490648132,0.000843644851252298,-9.3872189653951e-05,0.000531139170950215,-0.000718883550258117,-9.3872189653951e-05,0.000218633490648132,-0.000406377869956034,-0.000406377869956034,0.000218633490648132,0.000531139170950215,-9.3872189653951e-05,-9.3872189653951e-05,-9.3872189653951e-05,0.00115615053155438,0.000843644851252298,-9.3872189653951e-05,0.000218633490648132,0.000218633490648132,0.000218633490648132,0.000531139170950215,0.000218633490648132,0.000218633490648132,0.000218633490648132,-9.3872189653951e-05,-9.3872189653951e-05,-9.3872189653951e-05,-0.000718883550258117,-9.3872189653951e-05,0.000218633490648132,-9.3872189653951e-05,-9.3872189653951e-05,-9.3872189653951e-05,-0.000406377869956034,0.000218633490648132,-0.000718883550258117,-0.000406377869956034,0.000843644851252298,-0.000406377869956034,0.00115615053155438,0.000531139170950215,-9.3872189653951e-05,0.00115615053155438,-9.3872189653951e-05,-0.0010313892305602,-0.000406377869956034,0.00146865621185646,-0.000718883550258117,0.000218633490648132,-0.000406377869956034,-0.000718883550258117,0.000218633490648132,0.000218633490648132,-9.3872189653951e-05,-9.3872189653951e-05,-0.000406377869956034,0.000531139170950215,-9.3872189653951e-05,0.00115615053155438,0.000218633490648132,-9.3872189653951e-05,0.00115615053155438,-0.000406377869956034,0.000843644851252298,0.000218633490648132,-0.0010313892305602,-0.000718883550258117,-0.000406377869956034,0.000843644851252298,0.000218633490648132,0.000218633490648132,-0.000406377869956034,0.000218633490648132,0.000843644851252298,0.000531139170950215,0.000218633490648132,-9.3872189653951e-05,0.000218633490648132,-9.3872189653951e-05,-9.3872189653951e-05,-9.3872189653951e-05,0.000218633490648132,-0.000406377869956034,-9.3872189653951e-05,0.000531139170950215,0.000843644851252298,0.000218633490648132,0.000843644851252298,0.000843644851252298,-0.000406377869956034,0.000218633490648132,-9.3872189653951e-05,-9.3872189653951e-05,-9.3872189653951e-05,0.000531139170950215,0.000218633490648132,0.000218633490648132,-9.3872189653951e-05,0.000218633490648132,0.000218633490648132,-0.000406377869956034,-9.3872189653951e-05,0.000531139170950215,-0.000718883550258117,-9.3872189653951e-05,-9.3872189653951e-05,0.000531139170950215,-0.000406377869956034,-0.000406377869956034,0.000218633490648132,0.000531139170950215,0.000843644851252298,0.000218633490648132,0.000843644851252298,-9.3872189653951e-05,-9.3872189653951e-05,0.000218633490648132,-9.3872189653951e-05,0.00115615053155438,-9.3872189653951e-05,0.000218633490648132,0.000218633490648132,0.000218633490648132,-0.000718883550258117,0.000218633490648132,-0.000406377869956034,0.00115615053155438,0.000218633490648132,0.00146865621185646,-9.3872189653951e-05,-9.3872189653951e-05,-9.3872189653951e-05,0.000218633490648132,0.000218633490648132,-0.000406377869956034,-9.3872189653951e-05,0.000531139170950215,0.000218633490648132,0.000218633490648132,-9.3872189653951e-05,0.000218633490648132,-0.000406377869956034,0.000531139170950215,0.000218633490648132,0.000218633490648132,0.000218633490648132,0.000218633490648132,-0.000406377869956034,-9.3872189653951e-05,-9.3872189653951e-05,-9.3872189653951e-05,-9.3872189653951e-05,-0.000406377869956034,0.000843644851252298,-9.3872189653951e-05,-0.000718883550258117,-0.000406377869956034,0.000218633490648132,0.000843644851252298,-0.000718883550258117,-0.000406377869956034,-0.0010313892305602,0.000218633490648132,-9.3872189653951e-05,-0.000718883550258117,0.000843644851252298,-9.3872189653951e-05,-9.3872189653951e-05,-9.3872189653951e-05,0.000531139170950215,-9.3872189653951e-05,0.000218633490648132,-0.000718883550258117,-0.0010313892305602,0.000218633490648132,-9.3872189653951e-05,0.000531139170950215,-9.3872189653951e-05,-9.3872189653951e-05,-0.000406377869956034,-9.3872189653951e-05,-9.3872189653951e-05,0.000843644851252298,-9.3872189653951e-05,0.000218633490648132,0.000218633490648132,0.000218633490648132,0.000218633490648132,-9.3872189653951e-05,0.000218633490648132,0.000218633490648132,0.000531139170950215,0.000843644851252298,0.000531139170950215,0.000843644851252298,-0.000406377869956034,0.000218633490648132,-9.3872189653951e-05,-0.000718883550258117,0.000843644851252298,-0.000718883550258117,-9.3872189653951e-05,0.000843644851252298,-9.3872189653951e-05,0.000531139170950215,0.000218633490648132,0.000531139170950215,-0.000406377869956034,-9.3872189653951e-05,-9.3872189653951e-05,0.000218633490648132,-0.000718883550258117,0.000218633490648132,-0.000406377869956034,-9.3872189653951e-05,0.000218633490648132,0.000218633490648132,-0.000406377869956034,-9.3872189653951e-05,0.000218633490648132,-0.000406377869956034,0.000218633490648132,-0.000406377869956034,-0.000406377869956034,-0.000406377869956034,0.000843644851252298,-0.000406377869956034,-0.000406377869956034,0.00115615053155438,0.000531139170950215,0.000531139170950215,-0.000718883550258117,-0.000718883550258117,-0.000406377869956034,0.000218633490648132,-0.000406377869956034,0.00146865621185646,0.00115615053155438,0.000843644851252298,-0.000406377869956034,0.000218633490648132,0.000843644851252298,-0.000718883550258117,-9.3872189653951e-05,0.000218633490648132,0.000218633490648132,-0.000406377869956034,0.000531139170950215,-0.000718883550258117,0.000218633490648132,-0.000406377869956034,-0.000406377869956034,0.000531139170950215,-9.3872189653951e-05,-9.3872189653951e-05,0.000218633490648132,-9.3872189653951e-05,-9.3872189653951e-05,-0.000406377869956034,0.000218633490648132,-0.000406377869956034,-0.000718883550258117,-0.000406377869956034,0.000218633490648132,-9.3872189653951e-05,-9.3872189653951e-05,-9.3872189653951e-05,0.000218633490648132,-9.3872189653951e-05,0.000531139170950215,0.000531139170950215,0.000218633490648132,0.000531139170950215,0.000843644851252298,-9.3872189653951e-05,-9.3872189653951e-05,-0.000406377869956034,0.000843644851252298,-0.000406377869956034,-0.0010313892305602,-0.000406377869956034,-0.000406377869956034,-9.3872189653951e-05,-0.000718883550258117,0.000218633490648132,-0.000406377869956034,0.000218633490648132,-0.000406377869956034,-0.000718883550258117,-0.000406377869956034,0.000218633490648132,-9.3872189653951e-05,-9.3872189653951e-05,0.000531139170950215,0.000531139170950215,0.000531139170950215,-0.000406377869956034,0.000531139170950215,0.000218633490648132,0.000531139170950215,0.000218633490648132,-9.3872189653951e-05,0.000218633490648132,-9.3872189653951e-05,-9.3872189653951e-05,0.000218633490648132,0.000531139170950215,0.000531139170950215,0.000218633490648132,-9.3872189653951e-05,-0.000718883550258117,0.000218633490648132,-9.3872189653951e-05,0.000531139170950215,-9.3872189653951e-05,-0.000718883550258117,-9.3872189653951e-05,0.000218633490648132,-9.3872189653951e-05,-9.3872189653951e-05,-9.3872189653951e-05,-0.000718883550258117,-0.000406377869956034,-9.3872189653951e-05,0.000218633490648132,0.000218633490648132,-0.0010313892305602,0.000218633490648132,0.000218633490648132,-9.3872189653951e-05,-0.000406377869956034,0.000218633490648132,0.000218633490648132,-9.3872189653951e-05,-0.000406377869956034,0.000531139170950215,0.000218633490648132,0.000218633490648132,-0.000406377869956034,0.000218633490648132,-9.3872189653951e-05,0.000218633490648132,-9.3872189653951e-05,0.000218633490648132,-9.3872189653951e-05,-9.3872189653951e-05,-9.3872189653951e-05,0.000218633490648132,-9.3872189653951e-05,-0.000406377869956034,-9.3872189653951e-05,-9.3872189653951e-05,-0.000718883550258117,-9.3872189653951e-05,-9.3872189653951e-05,0.000531139170950215,0.00115615053155438,-0.000406377869956034,0.000531139170950215,0.000218633490648132,-0.000718883550258117,-0.000718883550258117,0.000218633490648132,-0.000406377869956034,0.000218633490648132,-9.3872189653951e-05,0.000218633490648132,-9.3872189653951e-05,-0.000406377869956034,0.000218633490648132,0.000843644851252298,-9.3872189653951e-05,-9.3872189653951e-05,0.000843644851252298,-9.3872189653951e-05,0.00115615053155438,-0.000406377869956034,0.000218633490648132,0.000531139170950215,0.000218633490648132,0.000218633490648132,0.000218633490648132,-0.000406377869956034,0.000218633490648132,0.000531139170950215,0.000218633490648132,0.000218633490648132,0.000531139170950215,-9.3872189653951e-05,0.000531139170950215,0.000218633490648132,0.000843644851252298,-0.000406377869956034,-0.000406377869956034,0.000843644851252298,-9.3872189653951e-05,0.000218633490648132,-0.000406377869956034,-0.000406377869956034,-0.000406377869956034,-0.000406377869956034,-9.3872189653951e-05,-9.3872189653951e-05,0.000218633490648132,-9.3872189653951e-05,0.00178116189215855,-9.3872189653951e-05,-0.000406377869956034,-0.000718883550258117,0.000218633490648132,0.000218633490648132,0.000531139170950215,-9.3872189653951e-05,-9.3872189653951e-05,0.000218633490648132,-0.000406377869956034,-0.000406377869956034,0.000218633490648132,-9.3872189653951e-05,0.000218633490648132,0.000531139170950215,-9.3872189653951e-05,0.000531139170950215,0.000218633490648132,0.000843644851252298,0.000531139170950215,-9.3872189653951e-05,-0.000406377869956034,0.000843644851252298,0.000843644851252298,-0.000406377869956034,-0.000406377869956034,0.000531139170950215,-0.000406377869956034,-9.3872189653951e-05,-0.000406377869956034,0.000218633490648132,0.000218633490648132,-0.000718883550258117,-9.3872189653951e-05,-0.000406377869956034,-0.000718883550258117,-9.3872189653951e-05,-9.3872189653951e-05,0.000218633490648132,0.000218633490648132,0.000843644851252298,0.00115615053155438,-0.000406377869956034,-9.3872189653951e-05,-9.3872189653951e-05,-9.3872189653951e-05,-9.3872189653951e-05,0.000218633490648132,-0.0010313892305602,-0.000718883550258117,0.000843644851252298,-9.3872189653951e-05,-9.3872189653951e-05,0.000843644851252298,-9.3872189653951e-05,0.000843644851252298,-9.3872189653951e-05,0.000218633490648132,-0.000406377869956034,0.00146865621185646,0.000531139170950215,-9.3872189653951e-05,-9.3872189653951e-05,0.000218633490648132,-0.0010313892305602,-0.000718883550258117,-0.000718883550258117,-0.000718883550258117,-0.000406377869956034,-0.000718883550258117,0.000531139170950215,-0.000406377869956034,-0.000406377869956034,-0.0010313892305602,-9.3872189653951e-05,0.000531139170950215,0.000531139170950215,0.000218633490648132,-9.3872189653951e-05,-0.000718883550258117,0.000843644851252298,0.00115615053155438,0.000218633490648132,-0.000406377869956034,0.000531139170950215,-0.000406377869956034,0.000531139170950215,0.000218633490648132,-0.000406377869956034,0.000843644851252298,0.000218633490648132,0.00115615053155438,-0.0010313892305602,0.000531139170950215,0.00178116189215855,-9.3872189653951e-05,-0.000718883550258117,-0.000406377869956034,0.000531139170950215,-9.3872189653951e-05,-0.000718883550258117,0.000531139170950215,0.00146865621185646,-0.000406377869956034,0.000218633490648132,0.000218633490648132,-9.3872189653951e-05,0.000218633490648132,0.000531139170950215,-9.3872189653951e-05,0.000218633490648132,-0.000718883550258117,-0.000718883550258117,0.000531139170950215,0.000218633490648132,-0.000406377869956034,-9.3872189653951e-05,0.000531139170950215,-0.000406377869956034,0.000531139170950215,-9.3872189653951e-05,0.000218633490648132,0.000218633490648132,-9.3872189653951e-05,-9.3872189653951e-05,0.000218633490648132,-0.000718883550258117,-9.3872189653951e-05,-9.3872189653951e-05,-9.3872189653951e-05,0.000843644851252298,-9.3872189653951e-05,-9.3872189653951e-05,-9.3872189653951e-05,0.000843644851252298,0.000218633490648132,-9.3872189653951e-05,0.000218633490648132,-0.000406377869956034,0.000218633490648132,-0.000718883550258117,-9.3872189653951e-05,-0.000718883550258117,0.000843644851252298,-9.3872189653951e-05,-0.000718883550258117,-0.000406377869956034,0.000843644851252298,-0.000406377869956034,-0.000718883550258117,0.000218633490648132,-9.3872189653951e-05,-0.000718883550258117,-9.3872189653951e-05,0.000218633490648132,0.00115615053155438,-9.3872189653951e-05,0.000531139170950215,0.000531139170950215,0.000531139170950215,-0.000406377869956034,-9.3872189653951e-05,0.000843644851252298,-0.000406377869956034,-0.000406377869956034,-0.000406377869956034,0.000218633490648132,-9.3872189653951e-05,0.000218633490648132,-0.000718883550258117,-9.3872189653951e-05,0.000218633490648132,0.000218633490648132,-0.000718883550258117,-9.3872189653951e-05,-9.3872189653951e-05,0.000218633490648132,0.000531139170950215,-9.3872189653951e-05,-9.3872189653951e-05,0.000531139170950215,-9.3872189653951e-05,0.000218633490648132,0.000218633490648132,0.000843644851252298,0.000218633490648132,-0.000406377869956034,-0.000406377869956034,0.000218633490648132,-0.000718883550258117,-0.000406377869956034,0.000218633490648132,-0.000718883550258117,0.000218633490648132,-0.000718883550258117,0.000843644851252298,0.000843644851252298,0.000218633490648132,0.00146865621185646,0.000218633490648132,-0.000406377869956034,0.000531139170950215,-9.3872189653951e-05,-0.000718883550258117,-9.3872189653951e-05,0.000218633490648132,-0.000718883550258117,-0.000718883550258117,0.000218633490648132,-0.000406377869956034,-9.3872189653951e-05,-9.3872189653951e-05,-0.000718883550258117,-0.000718883550258117,0.000531139170950215,-0.000406377869956034,-0.000718883550258117,-9.3872189653951e-05,0.000218633490648132,0.000531139170950215,-0.000406377869956034,-9.3872189653951e-05,-0.000406377869956034,-9.3872189653951e-05,-9.3872189653951e-05,0.000531139170950215,-9.3872189653951e-05,-9.3872189653951e-05,0.000218633490648132,0.000218633490648132,-0.000406377869956034,0.000218633490648132,0,-9.3872189653951e-05,-0.000406377869956034,-0.0010313892305602,-9.3872189653951e-05,0.000531139170950215,-9.3872189653951e-05,0.000531139170950215,-9.3872189653951e-05,0.000531139170950215,-0.000718883550258117,-0.0010313892305602,0.000218633490648132,0.000531139170950215,-0.000406377869956034,-0.000718883550258117,-0.000406377869956034,0.000218633490648132,-0.000718883550258117,-9.3872189653951e-05,-0.000718883550258117,-0.000406377869956034,0.000531139170950215,-0.000406377869956034,0.000218633490648132,-9.3872189653951e-05,-0.000718883550258117,-9.3872189653951e-05,-9.3872189653951e-05,0.000843644851252298,0.000531139170950215,0.000531139170950215,-9.3872189653951e-05,-0.000406377869956034,-0.000406377869956034,-0.000406377869956034,0.000218633490648132,-9.3872189653951e-05,0.000531139170950215,0.000218633490648132,0.000843644851252298,-9.3872189653951e-05,-9.3872189653951e-05,-0.000406377869956034,-0.000718883550258117,-9.3872189653951e-05,-0.000406377869956034,-0.000718883550258117,-0.000406377869956034,0.00115615053155438,-0.000718883550258117,0.000531139170950215,-9.3872189653951e-05,-0.000406377869956034,0.000218633490648132,-0.000406377869956034,0.000218633490648132,-0.000406377869956034,-0.000406377869956034,-0.000718883550258117,0.000843644851252298,-9.3872189653951e-05,-0.000406377869956034,0.000531139170950215,0.000531139170950215,-0.000406377869956034,0.000531139170950215,-9.3872189653951e-05,-0.000406377869956034,-9.3872189653951e-05,-9.3872189653951e-05,0.000531139170950215,0.000531139170950215,0.000531139170950215,-0.000718883550258117,-9.3872189653951e-05,-0.000406377869956034,-9.3872189653951e-05,-0.000718883550258117,0.000218633490648132,-9.3872189653951e-05,-9.3872189653951e-05,-0.000406377869956034,-0.000718883550258117,0.000531139170950215,0.000218633490648132,-9.3872189653951e-05,-9.3872189653951e-05,0.000218633490648132,0.000218633490648132,-9.3872189653951e-05,0.000218633490648132,0.000218633490648132,-0.000718883550258117,0.000218633490648132,-9.3872189653951e-05,-0.000718883550258117,-9.3872189653951e-05,0.000218633490648132,0.000531139170950215,-0.000406377869956034,0.000843644851252298,0.000218633490648132,0.000531139170950215,0.000843644851252298,-9.3872189653951e-05,-9.3872189653951e-05,-9.3872189653951e-05,-0.000406377869956034,0.000531139170950215,-0.000406377869956034,-0.000406377869956034,-9.3872189653951e-05,-9.3872189653951e-05,0.000843644851252298,0.000218633490648132,-9.3872189653951e-05,0.000218633490648132,0.000218633490648132,-9.3872189653951e-05,-9.3872189653951e-05,-0.000718883550258117,-9.3872189653951e-05,-9.3872189653951e-05,0.000843644851252298,-9.3872189653951e-05,-9.3872189653951e-05,0.000218633490648132,0.000218633490648132,0.000218633490648132,-0.000406377869956034,0.000218633490648132,0.000531139170950215,0.00115615053155438,-0.000406377869956034,-0.00134389491086228,0.000218633490648132,-0.000406377869956034,-9.3872189653951e-05,-9.3872189653951e-05,-0.000718883550258117,-0.000406377869956034,0.000218633490648132,0.000218633490648132,0.000218633490648132,-9.3872189653951e-05,0.000843644851252298,-9.3872189653951e-05,0.000218633490648132,0.000218633490648132,-0.000718883550258117,0.000843644851252298,0.000218633490648132,-0.000718883550258117,-0.000406377869956034,-9.3872189653951e-05,-9.3872189653951e-05,-0.000406377869956034,0.000843644851252298,0.000218633490648132,-9.3872189653951e-05,-0.000718883550258117,-0.000406377869956034,-0.000718883550258117,0.000531139170950215,0.000218633490648132,0.000531139170950215,0.000218633490648132,-9.3872189653951e-05,0.00115615053155438,0.000218633490648132,-0.000406377869956034,-9.3872189653951e-05,0.000531139170950215,0.00178116189215855,-0.000718883550258117,-0.000406377869956034,0.000218633490648132,0.000531139170950215,-0.000718883550258117,-0.000406377869956034,0.000843644851252298,-9.3872189653951e-05,0.000531139170950215,0.000843644851252298,0.000531139170950215,-0.000406377869956034,0.000843644851252298,0.000843644851252298,0.000843644851252298,-9.3872189653951e-05,0.000531139170950215,0.000218633490648132,0.000531139170950215,0.000531139170950215,0.000218633490648132,-0.000406377869956034,0.000843644851252298,0.000218633490648132,0.000531139170950215,-0.000406377869956034,0.000218633490648132,-0.000406377869956034,-0.000718883550258117,-9.3872189653951e-05,-0.0010313892305602,-0.000718883550258117,0.000218633490648132,-0.000718883550258117,0.000531139170950215,0.000218633490648132,-0.000718883550258117,-9.3872189653951e-05,0.000218633490648132,0.000218633490648132,-9.3872189653951e-05,0.000218633490648132,-9.3872189653951e-05,-9.3872189653951e-05,0.000531139170950215,-9.3872189653951e-05,0.000218633490648132,-0.000406377869956034,-0.000406377869956034,-9.3872189653951e-05,0.000843644851252298,-0.000406377869956034,-9.3872189653951e-05,0.000218633490648132,-9.3872189653951e-05,-0.000718883550258117,-0.000406377869956034,-0.000406377869956034,-9.3872189653951e-05,0.00115615053155438,0.000843644851252298,0.000531139170950215,0.000531139170950215,-0.000406377869956034,-0.000406377869956034,-9.3872189653951e-05,-0.000718883550258117,0.000218633490648132,-0.000406377869956034,-0.000406377869956034,0.000218633490648132,-0.000406377869956034,-9.3872189653951e-05,-0.000406377869956034,0.000531139170950215,-9.3872189653951e-05,-0.000406377869956034,-9.3872189653951e-05,0.000218633490648132,0.000218633490648132,-0.000406377869956034,-9.3872189653951e-05,-9.3872189653951e-05,-0.000406377869956034,-9.3872189653951e-05,-9.3872189653951e-05,0.000843644851252298,0.000218633490648132,0.000531139170950215,-0.000406377869956034,0.000843644851252298,-0.000406377869956034,-9.3872189653951e-05,0.000531139170950215,-9.3872189653951e-05,-0.000718883550258117,-9.3872189653951e-05,0.000843644851252298,0.000218633490648132,-0.000406377869956034,-0.000406377869956034,0.000218633490648132,0.000531139170950215,-0.000718883550258117,0.000531139170950215,-9.3872189653951e-05,0.000218633490648132,0.000218633490648132,0.000843644851252298,-9.3872189653951e-05,0.000843644851252298,-0.000406377869956034,0.000531139170950215,-0.000718883550258117,0.000218633490648132,-9.3872189653951e-05,0.00115615053155438,-0.000406377869956034,0.000218633490648132,-0.000718883550258117,0.000531139170950215,-0.000406377869956034,-0.0010313892305602,0.000218633490648132,0.000531139170950215,-9.3872189653951e-05,0.000218633490648132,-9.3872189653951e-05,-0.000406377869956034,0.000218633490648132,-9.3872189653951e-05,-9.3872189653951e-05,0.000843644851252298,0.000218633490648132,0.000218633490648132,0.000218633490648132,-9.3872189653951e-05,-0.0010313892305602,-0.000718883550258117,-9.3872189653951e-05,-9.3872189653951e-05,0.000531139170950215,0.000218633490648132,0.000843644851252298,0.000843644851252298,-9.3872189653951e-05,0.000531139170950215,0.000218633490648132,-0.000406377869956034,-0.000406377869956034,-9.3872189653951e-05,-0.000406377869956034,-9.3872189653951e-05,-9.3872189653951e-05,-9.3872189653951e-05,0.000218633490648132,-9.3872189653951e-05,-9.3872189653951e-05,-9.3872189653951e-05,-0.000406377869956034,0.000218633490648132,-0.000718883550258117,-9.3872189653951e-05,0.000531139170950215,-0.000406377869956034,-0.000406377869956034,0.000218633490648132,0.000843644851252298,-9.3872189653951e-05,-0.000406377869956034,-9.3872189653951e-05,0.000218633490648132,-9.3872189653951e-05,-9.3872189653951e-05,-0.000406377869956034,0.000218633490648132,0.000218633490648132,0.000218633490648132,0.000218633490648132,0.000218633490648132,-9.3872189653951e-05,0.000531139170950215,-0.000406377869956034,0.000218633490648132,-9.3872189653951e-05,-0.000718883550258117,0.00115615053155438,0.000218633490648132,0.000218633490648132,-9.3872189653951e-05,-9.3872189653951e-05,0.000531139170950215,-0.000406377869956034,0.000218633490648132,-9.3872189653951e-05,-9.3872189653951e-05,0.000531139170950215,0.000218633490648132,0.000218633490648132,0.000531139170950215,-9.3872189653951e-05,-0.000406377869956034,-9.3872189653951e-05,0.000531139170950215,-0.000406377869956034,0.000843644851252298,-0.000406377869956034,-0.000406377869956034,-0.000406377869956034,0.00115615053155438,-9.3872189653951e-05,-9.3872189653951e-05,0.000218633490648132,0.000843644851252298,0.000531139170950215,0.00115615053155438,-9.3872189653951e-05,-9.3872189653951e-05,0.000218633490648132,0.000218633490648132,-0.000406377869956034,-0.000718883550258117,-0.000406377869956034,-0.000406377869956034,-9.3872189653951e-05,-9.3872189653951e-05,-0.000406377869956034,0.00115615053155438,-9.3872189653951e-05,0.000843644851252298,-0.000718883550258117,-9.3872189653951e-05,0.000531139170950215,-0.0010313892305602,-9.3872189653951e-05,0.000843644851252298,-9.3872189653951e-05,-0.000718883550258117,0.000531139170950215,0.000218633490648132,-0.000406377869956034,0.000843644851252298,-0.000406377869956034,0.000531139170950215,0.00115615053155438,0.000531139170950215,-9.3872189653951e-05,-0.000718883550258117,-0.000406377869956034,-9.3872189653951e-05,-0.000718883550258117,-0.000718883550258117,0.000218633490648132,-0.000406377869956034,-0.000406377869956034,0.000218633490648132,-0.000718883550258117,-0.000718883550258117,0.000218633490648132,-9.3872189653951e-05,0.000531139170950215,0.000531139170950215,-0.000406377869956034,0.000218633490648132,0.000218633490648132,0.000218633490648132,0.000218633490648132,0.000531139170950215,0.000218633490648132,-0.000406377869956034,0.000531139170950215,0.000218633490648132,-0.000406377869956034,-0.000406377869956034,-0.000406377869956034,0.000843644851252298,0.000843644851252298,-9.3872189653951e-05,-9.3872189653951e-05,-9.3872189653951e-05,0.000218633490648132,0.000843644851252298,-0.000406377869956034,-9.3872189653951e-05,-0.000718883550258117,-9.3872189653951e-05,0.000218633490648132,-0.000718883550258117,0.000218633490648132,-9.3872189653951e-05,-0.000406377869956034,0.000843644851252298,0.000531139170950215,-0.000406377869956034,0.000843644851252298,-9.3872189653951e-05,-0.0010313892305602,0.000218633490648132,-0.000406377869956034,0.000218633490648132,0.000218633490648132,0.000218633490648132,-0.000718883550258117,-9.3872189653951e-05,-9.3872189653951e-05,-9.3872189653951e-05,-9.3872189653951e-05,0.000218633490648132,-9.3872189653951e-05,0.000843644851252298,0.000531139170950215,-0.000406377869956034,0.000218633490648132,0.000531139170950215,0.000218633490648132,0.000531139170950215,-0.000718883550258117,0.000531139170950215,0.000531139170950215,0.000218633490648132,-0.000718883550258117,0.000218633490648132,-9.3872189653951e-05,0.000218633490648132,0.000218633490648132,0.000843644851252298,-9.3872189653951e-05,0.000531139170950215,0.00146865621185646,0.000531139170950215,-0.000406377869956034,0.000843644851252298,-0.000406377869956034,-0.000406377869956034
0.000218633490648132,-9.3872189653951e-05,0.000218633490648132,-0.000406377869956034,0.000218633490648132,0.00115615053155438,-0.000406377869956034,-9.3872189653951e-05,-0.0010313892305602,0.000531139170950215,-9.3872189653951e-05,-0.000406377869956034,-0.000406377869956034,-9.3872189653951e-05,0.000218633490648132,-0.000718883550258117,-9.3872189653951e-05,0.000218633490648132,0.000218633490648132,0.000218633490648132,-9.3872189653951e-05,-0.000406377869956034,0.000531139170950215,0.000218633490648132,0.000218633490648132,0.000843644851252298,0.000843644851252298,-9.3872189653951e-05,-0.000406377869956034,0.000843644851252298,-0.000718883550258117,0.000531139170950215,-9.3872189653951e-05,-9.3872189653951e-05,0.000218633490648132,0.000843644851252298,-9.3872189653951e-05,0.000843644851252298,-9.3872189653951e-05,0.000843644851252298,0.000218633490648132,0.00115615053155438,-0.000406377869956034,0.000531139170950215,0.000531139170950215,0.000218633490648132,0.000218633490648132,0.000843644851252298,-9.3872189653951e-05,0.00115615053155438,0.000218633490648132,0.000218633490648132,-9.3872189653951e-05,0.000218633490648132,-0.000718883550258117,0.000218633490648132,0.000531139170950215,0.000218633490648132,0.000218633490648132,0.000531139170950215,-0.000718883550258117,-0.000406377869956034,0.000218633490648132,-9.3872189653951e-05,-9.3872189653951e-05,-0.000406377869956034,-9.3872189653951e-05,0.000218633490648132,0.000843644851252298,-9.3872189653951e-05,0.000218633490648132,0.000531139170950215,0.000531139170950215,-9.3872189653951e-05,-9.3872189653951e-05,0.000218633490648132,-9.3872189653951e-05,0.000218633490648132,0.000843644851252298,0.000218633490648132,0.00115615053155438,0.000531139170950215,0.000843644851252298,-0.000406377869956034,0.000531139170950215,-0.000718883550258117,-9.3872189653951e-05,0.000843644851252298,-0.000718883550258117,-9.3872189653951e-05,-0.000406377869956034,-0.000718883550258117,-0.000406377869956034,0.000843644851252298,-0.000718883550258117,-9.3872189653951e-05,-9.3872189653951e-05,-0.000406377869956034,0.000531139170950215,0.000843644851252298,-0.000718883550258117,-9.3872189653951e-05,0.000218633490648132,0.000531139170950215,-0.000718883550258117,-0.000718883550258117,0.000531139170950215,0.00115615053155438,0.000218633490648132,0.000218633490648132,-0.000718883550258117,-9.3872189653951e-05,0.000531139170950215,-0.000406377869956034,0.000531139170950215,-9.3872189653951e-05,0.000843644851252298,-0.000718883550258117,-9.3872189653951e-05,0.000218633490648132,0.000218633490648132,-0.000406377869956034,0.000218633490648132,0.000531139170950215,0.000531139170950215,-0.000406377869956034,0.000843644851252298,-0.000406377869956034,0.000218633490648132,0.00115615053155438,-9.3872189653951e-05,-0.000406377869956034,-0.000406377869956034,-9.3872189653951e-05,0.000218633490648132,-0.000406377869956034,-9.3872189653951e-05,0.000531139170950215,0.000843644851252298,0.00115615053155438,-0.000406377869956034,0.000218633490648132,-9.3872189653951e-05,-0.000406377869956034,-9.3872189653951e-05,0.000218633490648132,-9.3872189653951e-05,0.000218633490648132,0.000531139170950215,-0.0010313892305602,0.000218633490648132,-9.3872189653951e-05,0.000218633490648132,0.000218633490648132,-0.000718883550258117,-0.000406377869956034,0.000218633490648132,0.000843644851252298,-9.3872189653951e-05,0.000218633490648132,-0.000406377869956034,-0.000406377869956034,-0.000406377869956034,-0.000718883550258117,0.000531139170950215,-9.3872189653951e-05,-9.3872189653951e-05,0.000531139170950215,-9.3872189653951e-05,0.000531139170950215,0.000218633490648132,0.000218633490648132,0.000218633490648132,0.000531139170950215,0.000218633490648132,0.000843644851252298,-0.000406377869956034,-0.000718883550258117,-9.3872189653951e-05,-0.000406377869956034,-0.000718883550258117,-0.000406377869956034,-0.000406377869956034,-0.000406377869956034,-0.000406377869956034,0.000218633490648132,0.000531139170950215,-9.3872189653951e-05,-9.3872189653951e-05,0.000843644851252298,0.000531139170950215,-9.3872189653951e-05,-9.3872189653951e-05,-0.000406377869956034,0.000531139170950215,0.000218633490648132,0.000531139170950215,0.000843644851252298,0.000531139170950215,-0.000718883550258117,-0.0010313892305602,0.000843644851252298,-0.000406377869956034,-0.000718883550258117,-9.3872189653951e-05,-0.000718883550258117,0.000218633490648132,-9.3872189653951e-05,-9.3872189653951e-05,0.000218633490648132,-0.000718883550258117,0.000843644851252298,-0.000406377869956034,0.000843644851252298,0.00146865621185646,0.000218633490648132,0.000218633490648132,-0.000406377869956034,0.00115615053155438,-9.3872189653951e-05,-9.3872189653951e-05,-0.000406377869956034,-0.000406377869956034,0.000531139170950215,-0.000406377869956034,-9.3872189653951e-05,-0.000406377869956034,-9.3872189653951e-05,0.000218633490648132,0.000531139170950215,-9.3872189653951e-05,-9.3872189653951e-05,0.000218633490648132,0.000531139170950215,-9.3872189653951e-05,-0.000718883550258117,-0.000406377869956034,-9.3872189653951e-05,-0.000718883550258117,0.000531139170950215,0.000843644851252298,-9.3872189653951e-05,0.000531139170950215,0.000531139170950215,-0.000406377869956034,0.000218633490648132,0.000843644851252298,-0.000718883550258117,-9.3872189653951e-05,0.000218633490648132,0.000218633490648132,0.000218633490648132,0.000218633490648132,0.000531139170950215,0.000531139170950215,-0.000718883550258117,-0.000406377869956034,0.000531139170950215,-0.000718883550258117,0.000218633490648132,-0.000406377869956034,0.00115615053155438,0.000218633490648132,0.000531139170950215,0.000218633490648132,-9.3872189653951e-05,0.000531139170950215,0.000843644851252298,0.00240617325276271,0.000843644851252298,-9.3872189653951e-05,0.00115615053155438,0.000218633490648132,0.000843644851252298,0.000531139170950215,-0.000718883550258117,0.000531139170950215,-9.3872189653951e-05,-0.000718883550258117,0.000531139170950215,-9.3872189653951e-05,0.000218633490648132,0.000218633490648132,0.000531139170950215,0.000531139170950215,-0.000406377869956034,0.00115615053155438,-9.3872189653951e-05,0.000218633490648132,-0.000718883550258117,0.000218633490648132,0.000531139170950215,0.000218633490648132,-9.3872189653951e-05,-0.000718883550258117,0.000531139170950215,0.000218633490648132,-0.000406377869956034,-9.3872189653951e-05,0.000218633490648132,0.000531139170950215,0.000843644851252298,0.000218633490648132,0.000218633490648132,-0.000406377869956034,-9.3872189653951e-05,-0.000406377869956034,-0.0010313892305602,-9.3872189653951e-05,0.000531139170950215,-0.0010313892305602,-0.000718883550258117,0.000218633490648132,0.000531139170950215,0.000218633490648132,-0.000406377869956034,-0.000406377869956034,-9.3872189653951e-05,0.000218633490648132,-9.3872189653951e-05,-9.3872189653951e-05,-0.000406377869956034,-0.0010313892305602,0.000218633490648132,0.000218633490648132,-0.000406377869956034,-9.3872189653951e-05,-0.000718883550258117,-0.000718883550258117,-0.000406377869956034,-0.000406377869956034,0.000218633490648132,-0.000718883550258117,-9.3872189653951e-05,-0.000718883550258117,-9.3872189653951e-05,-9.3872189653951e-05,0.000531139170950215,0.000218633490648132,-9.3872189653951e-05,-0.000406377869956034,0.000218633490648132,0.000218633490648132,-9.3872189653951e-05,0.000218633490648132,0.000531139170950215,0.000531139170950215,0.000531139170950215,0.000531139170950215,0.000218633490648132,0.000218633490648132,0.000218633490648132,-9.3872189653951e-05,0.000218633490648132,0.000218633490648132,-0.000406377869956034,-0.000406377869956034,0.000531139170950215,-9.3872189653951e-05,0.000218633490648132,0.000843644851252298,0.000531139170950215,0.000218633490648132,0.00115615053155438,-9.3872189653951e-05,0.000218633490648132,-0.000406377869956034,0.000531139170950215,-0.0010313892305602,0.000843644851252298,-9.3872189653951e-05,-0.000406377869956034,-0.000406377869956034,0.000218633490648132,0.000218633490648132,-0.000406377869956034,0.000531139170950215,0.000218633490648132,0.000843644851252298,-0.000718883550258117,0.000531139170950215,-0.000718883550258117,-0.000406377869956034,0.000843644851252298,0.000531139170950215,-0.000406377869956034,0.000218633490648132,-0.000406377869956034,-0.000406377869956034,0.000531139170950215,-9.3872189653951e-05,0.00115615053155438,0.000843644851252298,0.000843644851252298,-9.3872189653951e-05,0.000218633490648132,0.000531139170950215,-0.000718883550258117,0.000218633490648132,-0.000406377869956034,-0.000406377869956034,-9.3872189653951e-05,-9.3872189653951e-05,-0.000718883550258117,0.000843644851252298,-9.3872189653951e-05,-9.3872189653951e-05,0.000218633490648132,0.000531139170950215,-9.3872189653951e-05,-9.3872189653951e-05,0.000218633490648132,0.000531139170950215,-0.000718883550258117,-9.3872189653951e-05,-0.000406377869956034,-0.000718883550258117,-0.000718883550258117,0.000218633490648132,-0.000406377869956034,0.000218633490648132,-0.000718883550258117,0.000218633490648132,-9.3872189653951e-05,0.000531139170950215,-9.3872189653951e-05,-9.3872189653951e-05,0.000843644851252298,-9.3872189653951e-05,-0.000718883550258117,-0.000406377869956034,-9.3872189653951e-05,0.000218633490648132,0.000843644851252298,-0.000718883550258117,-0.000718883550258117,0.000218633490648132,0.00115615053155438,-0.000718883550258117,0.000531139170950215,-0.0010313892305602,0.000218633490648132,-9.3872189653951e-05,-0.0010313892305602,0.000218633490648132,0.000218633490648132,-9.3872189653951e-05,-9.3872189653951e-05,0.000218633490648132,-0.000718883550258117,0.00115615053155438,0.000218633490648132,0.000218633490648132,-9.3872189653951e-05,0.000843644851252298,-9.3872189653951e-05,-9.3872189653951e-05,0.000531139170950215,-0.000406377869956034,-9.3872189653951e-05,-9.3872189653951e-05,-9.3872189653951e-05,0.000531139170950215,-9.3872189653951e-05,0.000218633490648132,-0.000718883550258117,-9.3872189653951e-05,0.000843644851252298,-0.000718883550258117,-0.000406377869956034,-0.000406377869956034,0.000843644851252298,-0.000406377869956034,0.000218633490648132,-0.000406377869956034,-9.3872189653951e-05,-0.000718883550258117,-0.000406377869956034,-0.000406377869956034,-9.3872189653951e-05,-0.000718883550258117,-9.3872189653951e-05,0.000218633490648132,0.000531139170950215,0.000531139170950215,-0.000718883550258117,0.000218633490648132,-9.3872189653951e-05,0.000531139170950215,0.000218633490648132,-9.3872189653951e-05,0.000218633490648132,-9.3872189653951e-05,-0.000718883550258117,0.000531139170950215,-0.0010313892305602,0.000843644851252298,0.000218633490648132,0.000218633490648132,-9.3872189653951e-05,0.000218633490648132,0.000843644851252298,-9.3872189653951e-05,0.000218633490648132,-0.000406377869956034,-9.3872189653951e-05,0.000531139170950215,0.000218633490648132,0.000843644851252298,-9.3872189653951e-05,-9.3872189653951e-05,-9.3872189653951e-05,0.000218633490648132,-0.000406377869956034,0.000843644851252298,-0.000406377869956034,-9.3872189653951e-05,-9.3872189653951e-05,-0.000718883550258117,0.000218633490648132,-9.3872189653951e-05,-9.3872189653951e-05,-0.000406377869956034,-0.000406377869956034,0.000531139170950215,0.000218633490648132,-9.3872189653951e-05,0.000843644851252298,-9.3872189653951e-05,-9.3872189653951e-05,0.000531139170950215,-0.000406377869956034,0.000531139170950215,0.000218633490648132,-0.000718883550258117,-9.3872189653951e-05,-9.3872189653951e-05,-9.3872189653951e-05,0.000531139170950215,0.000531139170950215,-0.000406377869956034,0.000218633490648132,0.000531139170950215,-9.3872189653951e-05,0.000218633490648132,0.000218633490648132,0.000218633490648132,-0.000406377869956034,0.000218633490648132,0.000843644851252298,-0.000406377869956034,0.000843644851252298,-9.3872189653951e-05,-9.3872189653951e-05,-9.3872189653951e-05,-0.000406377869956034,-0.000406377869956034,-0.000718883550258117,-0.000406377869956034,-9.3872189653951e-05,0.00115615053155438,-0.000406377869956034,0.000218633490648132,-0.0010313892305602,0.000218633490648132,0.000843644851252298,0.000531139170950215,-0.000406377869956034,0.000218633490648132,-9.3872189653951e-05,-0.000406377869956034,-9.3872189653951e-05,-0.000406377869956034,0.000218633490648132,0.000218633490648132,0.000531139170950215,-9.3872189653951e-05,0.000218633490648132,-9.3872189653951e-05,-9.3872189653951e-05,0.000531139170950215,-9.3872189653951e-05,-9.3872189653951e-05,0.000218633490648132,0.000218633490648132,0.000218633490648132,0.000218633490648132,0.000218633490648132,-0.000406377869956034,0.000843644851252298,-0.000406377869956034,0.000218633490648132,-0.000406377869956034,0.000218633490648132,0.000531139170950215,-0.000406377869956034,-0.000718883550258117,-0.000406377869956034,0.000218633490648132,-0.000406377869956034,-9.3872189653951e-05,0.000843644851252298,0.000531139170950215,0.000218633490648132,0.000218633490648132,0.000218633490648132,-0.000718883550258117,-0.000406377869956034,0.000843644851252298,-0.000406377869956034,0.000218633490648132,-0.000406377869956034,-0.000406377869956034,0.000843644851252298,-9.3872189653951e-05,-9.3872189653951e-05,0.00115615053155438,0.000218633490648132,-9.3872189653951e-05,-9.3872189653951e-05,0.000843644851252298,-9.3872189653951e-05,-9.3872189653951e-05,0.000218633490648132,0.000218633490648132,-0.000406377869956034,-9.3872189653951e-05,-9.3872189653951e-05,-0.000406377869956034,-9.3872189653951e-05,-0.000406377869956034,-9.3872189653951e-05,0.000218633490648132,-9.3872189653951e-05,-0.000406377869956034,-9.3872189653951e-05,0.000218633490648132,0.000531139170950215,0.000843644851252298,0.000218633490648132,0.000218633490648132,0.000843644851252298,0.000218633490648132,-9.3872189653951e-05,-9.3872189653951e-05,0.000218633490648132,-0.000406377869956034,0.000218633490648132,-9.3872189653951e-05,0.000531139170950215,0.000843644851252298,-9.3872189653951e-05,0.000531139170950215,-9.3872189653951e-05,-0.000406377869956034,0.000843644851252298,-9.3872189653951e-05,-0.0010313892305602,-0.0010313892305602,0.000218633490648132,0.000218633490648132,0.000843644851252298,0.000531139170950215,0.00115615053155438,0.000531139170950215,-0.000406377869956034,0.000531139170950215,0.000218633490648132,0.000531139170950215,-9.3872189653951e-05,-0.000406377869956034,-9.3872189653951e-05,-9.3872189653951e-05,-0.000718883550258117,0.000218633490648132,0.000218633490648132,-9.3872189653951e-05,-9.3872189653951e-05,-9.3872189653951e-05,-9.3872189653951e-05,-9.3872189653951e-05,0.000218633490648132,0.000218633490648132,-0.000406377869956034,-0.000406377869956034,0.000218633490648132,-9.3872189653951e-05,-9.3872189653951e-05,-0.000406377869956034,-0.000406377869956034,0.000843644851252298,0.00146865621185646,-9.3872189653951e-05,0.000531139170950215,-0.000718883550258117,-9.3872189653951e-05,0.000218633490648132,0.000218633490648132,0.000843644851252298,-0.000718883550258117,-9.3872189653951e-05,-0.000406377869956034,-9.3872189653951e-05,-0.000718883550258117,0.00146865621185646,-0.000406377869956034,-9.3872189653951e-05,-9.3872189653951e-05,0.000218633490648132,-0.000406377869956034,-9.3872189653951e-05,-9.3872189653951e-05,-0.000406377869956034,-0.000406377869956034,-0.000718883550258117,-9.3872189653951e-05,0.00115615053155438,-9.3872189653951e-05,0.00115615053155438,0.000843644851252298,0.00115615053155438,0.000218633490648132,-0.000406377869956034,-9.3872189653951e-05,-9.3872189653951e-05,0.000218633490648132,0.000843644851252298,0.000843644851252298,-0.000406377869956034,0.000218633490648132,0.000218633490648132,0.000531139170950215,0.000218633490648132,0.000531139170950215,-0.000406377869956034,-0.000718883550258117,-0.0010313892305602,0.000531139170950215,0.000218633490648132,-0.000406377869956034,0.000218633490648132,0.000218633490648132,-9.3872189653951e-05,-0.000406377869956034,-0.000406377869956034,0.000218633490648132,0.000843644851252298,-0.0010313892305602,-9.3872189653951e-05,0.000218633490648132,-0.000406377869956034,-0.000406377869956034,0.000531139170950215,-0.000406377869956034,-9.3872189653951e-05,-9.3872189653951e-05,-9.3872189653951e-05,0.000218633490648132,0.000531139170950215,0.000531139170950215,0.000531139170950215,0.000218633490648132,0.000843644851252298,-9.3872189653951e-05,0.000531139170950215,0.000218633490648132,-0.000406377869956034,-0.000718883550258117,-0.000406377869956034,-0.000718883550258117,0.000218633490648132,-9.3872189653951e-05,-9.3872189653951e-05,0.000218633490648132,-0.000406377869956034,0.000218633490648132,0.000531139170950215,-9.3872189653951e-05,0.000843644851252298,-9.3872189653951e-05,0.000218633490648132,-9.3872189653951e-05,0.000218633490648132,0.000218633490648132,0.000843644851252298,0.000531139170950215,0.000218633490648132,-0.000718883550258117,-9.3872189653951e-05,-9.3872189653951e-05,0.000531139170950215,0.000531139170950215,-9.3872189653951e-05,0,0.000218633490648132,-9.3872189653951e-05,-0.000718883550258117,-0.000406377869956034,0.000531139170950215,-0.000406377869956034,0.000218633490648132,0.000531139170950215,0.000843644851252298,-0.000718883550258117,-0.000406377869956034,0.000531139170950215,0.000531139170950215,-0.000406377869956034,-9.3872189653951e-05,-9.3872189653951e-05,-9.3872189653951e-05,-0.000718883550258117,-9.3872189653951e-05,0.000218633490648132,-9.3872189653951e-05,-9.3872189653951e-05,-9.3872189653951e-05,-9.3872189653951e-05,0.000531139170950215,-0.000718883550258117,-9.3872189653951e-05,-0.000718883550258117,0.000843644851252298,0.000531139170950215,-9.3872189653951e-05,-0.000406377869956034,-0.000406377869956034,-0.000406377869956034,-0.000718883550258117,-9.3872189653951e-05,0.000218633490648132,0.000218633490648132,-9.3872189653951e-05,0.000218633490648132,0.000218633490648132,-0.000406377869956034,-0.000406377869956034,-9.3872189653951e-05,-0.000406377869956034,-0.000406377869956034,-0.000406377869956034,0.000218633490648132,0.000531139170950215,-9.3872189653951e-05,-9.3872189653951e-05,-9.3872189653951e-05,-9.3872189653951e-05,-0.000406377869956034,-0.000406377869956034,-9.3872189653951e-05,-9.3872189653951e-05,-0.000406377869956034,-0.000718883550258117,0.000218633490648132,-9.3872189653951e-05,0.000218633490648132,-9.3872189653951e-05,0.00115615053155438,0.000531139170950215,0.000843644851252298,-0.000406377869956034,-0.000406377869956034,0.000218633490648132,-0.000406377869956034,0.000218633490648132,0.000218633490648132,-0.000406377869956034,-0.000406377869956034,-0.0010313892305602,0.000218633490648132,0.000531139170950215,-0.000406377869956034,0.000218633490648132,0.000218633490648132,-9.3872189653951e-05,0.000218633490648132,-0.000718883550258117,-9.3872189653951e-05,0.000218633490648132,0.000843644851252298,-0.000718883550258117,-9.3872189653951e-05,0.000531139170950215,0.000531139170950215,0.000531139170950215,0.000843644851252298,-0.000718883550258117,0.000843644851252298,-0.000406377869956034,-9.3872189653951e-05,-0.0010313892305602,0.000218633490648132,-0.000406377869956034,0.000531139170950215,-9.3872189653951e-05,0.000218633490648132,0.000843644851252298,0.000531139170950215,0.000531139170950215,0.000218633490648132,-0.000718883550258117,-9.3872189653951e-05,0.00115615053155438,0.000531139170950215,-0.000406377869956034,-9.3872189653951e-05,-9.3872189653951e-05,0.000843644851252298,-9.3872189653951e-05,-9.3872189653951e-05,-0.000406377869956034,0.000531139170950215,0.000218633490648132,-0.000718883550258117,-0.000718883550258117,0.000218633490648132,-0.000718883550258117,0.00115615053155438,-0.000406377869956034,-9.3872189653951e-05,0.000218633490648132,0.000218633490648132,-9.3872189653951e-05,-0.000406377869956034,0.000531139170950215,-9.3872189653951e-05,0.000531139170950215,-0.000718883550258117,-0.000718883550258117,0.000218633490648132,-0.000406377869956034,-0.000406377869956034,-9.3872189653951e-05,-9.3872189653951e-05,-0.000718883550258117,-0.000406377869956034,-9.3872189653951e-05,0.000218633490648132,0.000531139170950215,0.000218633490648132,0.000531139170950215,-0.000406377869956034,0.000218633490648132,-0.000718883550258117,0.000531139170950215,-9.3872189653951e-05,-0.000406377869956034,-0.000406377869956034,-9.3872189653951e-05,0.000843644851252298,-9.3872189653951e-05,0.000531139170950215,-0.000406377869956034,-9.3872189653951e-05,-0.000718883550258117,-0.000406377869956034,-0.00134389491086228,-0.000406377869956034,-9.3872189653951e-05,-9.3872189653951e-05,-0.000718883550258117,-0.000406377869956034,0.000531139170950215,0.000531139170950215,0.000218633490648132,-9.3872189653951e-05,0.00146865621185646,0.00115615053155438,-0.000718883550258117,0.000218633490648132,-9.3872189653951e-05,0.000218633490648132,-0.000718883550258117,0.000218633490648132,-9.3872189653951e-05,-0.000406377869956034,0.000531139170950215,-9.3872189653951e-05,-9.3872189653951e-05,0.000218633490648132,-9.3872189653951e-05,0.000218633490648132,-0.000718883550258117,-9.3872189653951e-05,0.000218633490648132,0.000531139170950215,0.000531139170950215,0.000218633490648132,-9.3872189653951e-05,-0.000406377869956034,0.000531139170950215,0.000531139170950215,0.000218633490648132,-0.000406377869956034,0.000531139170950215,-0.0010313892305602,0.000531139170950215,-0.000406377869956034,-0.000406377869956034,-0.000406377869956034,0.000843644851252298,0.000218633490648132,0.000531139170950215,-0.000406377869956034,-0.000718883550258117,-0.000718883550258117,0.000218633490648132,0.000843644851252298,-9.3872189653951e-05,0.000218633490648132,0.000218633490648132,-9.3872189653951e-05,0.000843644851252298,-0.000406377869956034,-0.000718883550258117,-0.000406377869956034,-0.000406377869956034,0.000531139170950215,0.000218633490648132,-9.3872189653951e-05,0.000218633490648132,-9.3872189653951e-05,0.000531139170950215,-0.000718883550258117,-0.000406377869956034,-9.3872189653951e-05,-0.000406377869956034,0.00115615053155438,0.000531139170950215,-9.3872189653951e-05,-0.000406377869956034,-0.000406377869956034,-9.3872189653951e-05,-9.3872189653951e-05,0.000218633490648132,0.000218633490648132,-9.3872189653951e-05,-0.000406377869956034,-0.000718883550258117,-0.000406377869956034,-0.000406377869956034,-0.000406377869956034,0.000218633490648132,0.000218633490648132,-0.000718883550258117,-9.3872189653951e-05,0.00115615053155438,-0.000406377869956034,-0.000406377869956034,-9.3872189653951e-05,-9.3872189653951e-05,-0.000406377869956034,-9.3872189653951e-05,-9.3872189653951e-05,-9.3872189653951e-05,0.000531139170950215,-9.3872189653951e-05,-0.000406377869956034,-0.000406377869956034,-0.000406377869956034,-9.3872189653951e-05,0.000218633490648132,-9.3872189653951e-05,-9.3872189653951e-05,0.000218633490648132,0.000843644851252298,0.000218633490648132,-0.000718883550258117,-9.3872189653951e-05,-9.3872189653951e-05,0.000843644851252298,-0.0010313892305602,-9.3872189653951e-05,0.000218633490648132,-9.3872189653951e-05,0.000843644851252298,0.000531139170950215,-0.000406377869956034,0.000843644851252298,-9.3872189653951e-05,0.000531139170950215,-0.000406377869956034,-0.000406377869956034,0.000218633490648132,0.000843644851252298,0.000218633490648132,0.000531139170950215,-9.3872189653951e-05,0.000218633490648132,-9.3872189653951e-05,-0.0010313892305602,0.000218633490648132,-9.3872189653951e-05,-0.000718883550258117,0.000843644851252298,0.000531139170950215,-0.000406377869956034,0.000218633490648132,0.000218633490648132,-9.3872189653951e-05,-9.3872189653951e-05,0.00115615053155438,-0.000718883550258117,0.000843644851252298,0.000218633490648132,-9.3872189653951e-05,0.000531139170950215,-9.3872189653951e-05,0.000531139170950215,0.000843644851252298,0.000531139170950215,0.00209366757246063,0.000843644851252298,-9.3872189653951e-05,0.000843644851252298,-0.000406377869956034,0.000218633490648132,0.000531139170950215,-9.3872189653951e-05,-9.3872189653951e-05,0.000218633490648132,-9.3872189653951e-05,-9.3872189653951e-05,0.000531139170950215,-9.3872189653951e-05,-0.000406377869956034,-0.000406377869956034,-0.000406377869956034,-0.000406377869956034,-0.000718883550258117,-9.3872189653951e-05,0.000218633490648132,-9.3872189653951e-05,0.000218633490648132,-0.000718883550258117,0.000531139170950215,-9.3872189653951e-05,-0.000406377869956034,-9.3872189653951e-05,0.000218633490648132,-0.000718883550258117,0.000843644851252298,-0.000406377869956034,0.000531139170950215,0.000843644851252298,0.000531139170950215,-9.3872189653951e-05,0.000843644851252298,0.000843644851252298,0.000218633490648132,-9.3872189653951e-05,-9.3872189653951e-05,-9.3872189653951e-05,-0.000406377869956034,0.000843644851252298,-0.000406377869956034,-0.000718883550258117,0.000218633490648132,-0.000406377869956034,0.00146865621185646,-0.000406377869956034,0.000531139170950215,-9.3872189653951e-05,0.000218633490648132,0.000218633490648132,0.000531139170950215,0.000218633490648132,0.000531139170950215,-0.000406377869956034,0.000843644851252298,-9.3872189653951e-05,-0.000406377869956034,0.000218633490648132,0.000218633490648132,-0.000406377869956034,0.000218633490648132,0.000531139170950215,0.00115615053155438,-9.3872189653951e-05,0.000531139170950215,0.000531139170950215,0.000843644851252298,-9.3872189653951e-05,0.000531139170950215,-9.3872189653951e-05,-9.3872189653951e-05,-9.3872189653951e-05,0.000531139170950215,0.000531139170950215,-9.3872189653951e-05,-0.000406377869956034,-0.000718883550258117,-0.000718883550258117,0.000218633490648132,-0.000406377869956034,-9.3872189653951e-05,0.000843644851252298,0.00209366757246063,-9.3872189653951e-05,-9.3872189653951e-05,0.000218633490648132,-0.0010313892305602,0.000218633490648132,0.000531139170950215,-9.3872189653951e-05,-9.3872189653951e-05,-9.3872189653951e-05,0.000531139170950215,-0.0010313892305602,0.000843644851252298,0.000218633490648132,0.000218633490648132,-9.3872189653951e-05,0.000531139170950215,-0.000406377869956034,0.000218633490648132,-0.000406377869956034,-9.3872189653951e-05,-0.0010313892305602,-9.3872189653951e-05,-9.3872189653951e-05,-0.0010313892305602,-9.3872189653951e-05,0.000218633490648132,0.000218633490648132,-0.000406377869956034,0.000531139170950215,-9.3872189653951e-05,-9.3872189653951e-05,0.000843644851252298,-0.000406377869956034,0.000218633490648132,0.000218633490648132,-9.3872189653951e-05,-0.000406377869956034,0.000531139170950215,0.00115615053155438,-9.3872189653951e-05,0.00146865621185646,0.000218633490648132,-0.000406377869956034,-9.3872189653951e-05,-0.000406377869956034,0.000843644851252298,0.000531139170950215,-9.3872189653951e-05,-0.000406377869956034,-0.000718883550258117,-0.000718883550258117,0.000531139170950215,-0.000406377869956034,-9.3872189653951e-05,-9.3872189653951e-05,0.000218633490648132,0.000531139170950215,-0.000406377869956034,0.000218633490648132,0.000218633490648132,-9.3872189653951e-05,0.00115615053155438,0.000218633490648132,-0.000406377869956034,-9.3872189653951e-05,-9.3872189653951e-05,-9.3872189653951e-05,0.000531139170950215,-9.3872189653951e-05,-0.000718883550258117,-9.3872189653951e-05,0.000531139170950215,-0.000406377869956034,-0.000718883550258117,-0.000718883550258117,0.000218633490648132,-0.000406377869956034,-9.3872189653951e-05,0.000843644851252298,-9.3872189653951e-05,-9.3872189653951e-05,-0.000406377869956034,0.000218633490648132,0.000218633490648132,-0.000406377869956034,0.000218633490648132,-0.000718883550258117,0.000843644851252298,0.000843644851252298,-9.3872189653951e-05,-0.0010313892305602,-9.3872189653951e-05,-9.3872189653951e-05,0.000218633490648132,-9.3872189653951e-05,0.000531139170950215,0.000218633490648132,-0.000406377869956034,0.000843644851252298,0.000843644851252298,0.000843644851252298,0.00115615053155438,-0.000718883550258117,-0.0010313892305602
-9.3872189653951e-05,-0.000718883550258117,-9.3872189653951e-05,0.000218633490648132,0.000531139170950215,-9.3872189653951e-05,-0.000406377869956034,-9.3872189653951e-05,-0.000406377869956034,0.000218633490648132,-9.3872189653951e-05,0.000843644851252298,0.000218633490648132,-9.3872189653951e-05,-9.3872189653951e-05,-0.000718883550258117,-9.3872189653951e-05,0.000843644851252298,0.000843644851252298,-0.000718883550258117,0.000218633490648132,0.000531139170950215,0.000843644851252298,-9.3872189653951e-05,0.000218633490648132,0.000843644851252298,0.000531139170950215,0.000218633490648132,0.000218633490648132,-9.3872189653951e-05,-0.000406377869956034,0.000531139170950215,0.00115615053155438,0.000218633490648132,0.000218633490648132,0.00115615053155438,-9.3872189653951e-05,0.000218633490648132,-0.000406377869956034,0.000531139170950215,0.000531139170950215,0.000843644851252298,-0.000406377869956034,0.000218633490648132,0.000531139170950215,-9.3872189653951e-05,-0.000718883550258117,-9.3872189653951e-05,-9.3872189653951e-05,0.000218633490648132,-9.3872189653951e-05,-9.3872189653951e-05,-9.3872189653951e-05,-0.000406377869956034,0.000531139170950215,-9.3872189653951e-05,0.000531139170950215,-9.3872189653951e-05,-9.3872189653951e-05,-9.3872189653951e-05,-0.000718883550258117,0.000218633490648132,-9.3872189653951e-05,0.000218633490648132,0.000218633490648132,-0.000718883550258117,-9.3872189653951e-05,-0.000718883550258117,0.000843644851252298,-9.3872189653951e-05,-9.3872189653951e-05,-9.3872189653951e-05,-9.3872189653951e-05,-0.000406377869956034,-9.3872189653951e-05,0.000218633490648132,0.000843644851252298,-0.000406377869956034,0.000531139170950215,0.000218633490648132,0.000843644851252298,0.000843644851252298,0.000843644851252298,-9.3872189653951e-05,-0.000406377869956034,0.000531139170950215,-0.000718883550258117,0.000218633490648132,-9.3872189653951e-05,-0.000406377869956034,0.000218633490648132,0.000218633490648132,-9.3872189653951e-05,0.00115615053155438,-0.000718883550258117,0.000218633490648132,0.000218633490648132,-9.3872189653951e-05,0.000218633490648132,0.000218633490648132,-0.000406377869956034,-0.000718883550258117,-9.3872189653951e-05,0.000218633490648132,-0.000406377869956034,0.000218633490648132,0.000218633490648132,0.000531139170950215,-0.000406377869956034,-9.3872189653951e-05,-0.000406377869956034,-9.3872189653951e-05,0.000531139170950215,-9.3872189653951e-05,0.000531139170950215,-0.000406377869956034,-0.000406377869956034,-0.000718883550258117,0.000531139170950215,0.000218633490648132,0.000218633490648132,-0.000718883550258117,-9.3872189653951e-05,-9.3872189653951e-05,-9.3872189653951e-05,-0.000406377869956034,-9.3872189653951e-05,0.000218633490648132,-9.3872189653951e-05,0.00115615053155438,-9.3872189653951e-05,0.000218633490648132,-0.000718883550258117,0.000531139170950215,-0.000718883550258117,0.000218633490648132,0.000531139170950215,0.00115615053155438,0.000218633490648132,0.000531139170950215,0.000531139170950215,-0.000406377869956034,-0.000406377869956034,-0.0010313892305602,0.000218633490648132,-0.000718883550258117,0.000843644851252298,0.000843644851252298,-9.3872189653951e-05,-0.0010313892305602,-9.3872189653951e-05,-0.000718883550258117,0.000218633490648132,0.000218633490648132,-0.000406377869956034,-9.3872189653951e-05,-0.000406377869956034,-9.3872189653951e-05,-9.3872189653951e-05,0.000218633490648132,-9.3872189653951e-05,-0.000406377869956034,0.000218633490648132,-0.000406377869956034,-9.3872189653951e-05,0.000218633490648132,-9.3872189653951e-05,-9.3872189653951e-05,-0.000406377869956034,0.000531139170950215,0.000218633490648132,-0.000718883550258117,-0.0010313892305602,0.000531139170950215,-9.3872189653951e-05,0.00115615053155438,0.000218633490648132,-0.000406377869956034,0.000218633490648132,-0.000718883550258117,0.000531139170950215,-0.000406377869956034,-0.000406377869956034,-9.3872189653951e-05,-9.3872189653951e-05,0.000218633490648132,0.000218633490648132,-9.3872189653951e-05,-9.3872189653951e-05,0.000218633490648132,0.000843644851252298,0.000218633490648132,-9.3872189653951e-05,-9.3872189653951e-05,-9.3872189653951e-05,-0.000406377869956034,0.000843644851252298,0.000218633490648132,0.000531139170950215,-9.3872189653951e-05,-9.3872189653951e-05,0.000531139170950215,-0.000406377869956034,0.000843644851252298,-0.000718883550258117,-0.000406377869956034,0.000531139170950215,0.000218633490648132,0.000531139170950215,0.000531139170950215,-0.000718883550258117,-9.3872189653951e-05,-0.000406377869956034,0.000218633490648132,0.00146865621185646,-0.000718883550258117,0.000218633490648132,-0.000718883550258117,0.000218633490648132,-0.0010313892305602,-9.3872189653951e-05,-9.3872189653951e-05,-0.000718883550258117,0.000531139170950215,-0.000718883550258117,-9.3872189653951e-05,-0.000406377869956034,-0.000406377869956034,-9.3872189653951e-05,0.000531139170950215,-9.3872189653951e-05,-9.3872189653951e-05,0.000218633490648132,0.000218633490648132,-9.3872189653951e-05,-9.3872189653951e-05,-0.000406377869956034,0.000218633490648132,-0.000406377869956034,-9.3872189653951e-05,0.000531139170950215,-9.3872189653951e-05,0.000843644851252298,0.000218633490648132,-9.3872189653951e-05,-0.000406377869956034,0.000218633490648132,-0.000406377869956034,-0.000406377869956034,-9.3872189653951e-05,0.000218633490648132,0.000218633490648132,0.000531139170950215,-9.3872189653951e-05,0.000531139170950215,-9.3872189653951e-05,-9.3872189653951e-05,-0.000406377869956034,-0.000718883550258117,0.000218633490648132,-0.000406377869956034,0.000531139170950215,-9.3872189653951e-05,-0.000406377869956034,-0.000406377869956034,0.00115615053155438,-9.3872189653951e-05,0.000843644851252298,0.000843644851252298,0.000531139170950215,0.000531139170950215,0.000531139170950215,-9.3872189653951e-05,0.000531139170950215,0.000531139170950215,-0.0010313892305602,0.000843644851252298,0.000531139170950215,-0.0010313892305602,0.000531139170950215,-9.3872189653951e-05,-9.3872189653951e-05,-9.3872189653951e-05,-9.3872189653951e-05,0.000218633490648132,-0.000406377869956034,0.00115615053155438,-9.3872189653951e-05,-0.000406377869956034,-0.000718883550258117,0.000218633490648132,0.000531139170950215,0.00115615053155438,0.000218633490648132,0.000531139170950215,0.000218633490648132,0.000218633490648132,-9.3872189653951e-05,-9.3872189653951e-05,0.000843644851252298,0.000218633490648132,0.00178116189215855,0.000531139170950215,0.000218633490648132,-0.000406377869956034,-0.000406377869956034,-0.00165640059116437,0.000218633490648132,0.000843644851252298,0.000218633490648132,-0.000718883550258117,0.000218633490648132,0.000531139170950215,-0.000718883550258117,0.000531139170950215,-0.000406377869956034,-0.000406377869956034,-9.3872189653951e-05,-0.000406377869956034,0.000531139170950215,0.000218633490648132,-9.3872189653951e-05,-0.000406377869956034,-0.000406377869956034,-0.000406377869956034,-9.3872189653951e-05,-9.3872189653951e-05,-0.000718883550258117,-0.000406377869956034,0.00146865621185646,-9.3872189653951e-05,0.000531139170950215,-0.0010313892305602,0.000218633490648132,-0.000718883550258117,-9.3872189653951e-05,-0.000718883550258117,-9.3872189653951e-05,0.000531139170950215,-0.000406377869956034,0.000218633490648132,0.000531139170950215,-9.3872189653951e-05,-9.3872189653951e-05,-0.000406377869956034,0.000843644851252298,0.000218633490648132,0.000218633490648132,0.000218633490648132,0.000843644851252298,0.000218633490648132,0.000218633490648132,-0.000406377869956034,-9.3872189653951e-05,0.000218633490648132,-0.000718883550258117,-0.000406377869956034,0.000218633490648132,-0.000406377869956034,-9.3872189653951e-05,-0.000406377869956034,0.000218633490648132,-9.3872189653951e-05,0.000218633490648132,-0.000406377869956034,-9.3872189653951e-05,-0.000406377869956034,0.000218633490648132,-0.000718883550258117,0.000531139170950215,-9.3872189653951e-05,0.000531139170950215,-9.3872189653951e-05,0.000218633490648132,-9.3872189653951e-05,-9.3872189653951e-05,0.000531139170950215,0.000218633490648132,0.000218633490648132,-0.000406377869956034,0.000843644851252298,-9.3872189653951e-05,-0.000406377869956034,-9.3872189653951e-05,0.000531139170950215,-0.000406377869956034,0.000531139170950215,-9.3872189653951e-05,0.000218633490648132,-0.000406377869956034,-0.000406377869956034,0.000218633490648132,-9.3872189653951e-05,0.000218633490648132,-9.3872189653951e-05,0.000531139170950215,-0.000406377869956034,0.000843644851252298,-9.3872189653951e-05,0.000531139170950215,0.000218633490648132,0.000218633490648132,-0.000406377869956034,0.000218633490648132,-9.3872189653951e-05,-9.3872189653951e-05,0.000218633490648132,-9.3872189653951e-05,0.000843644851252298,-0.000406377869956034,0.000531139170950215,-9.3872189653951e-05,0.000843644851252298,-0.000718883550258117,-0.000406377869956034,-0.000406377869956034,-0.0010313892305602,-0.000718883550258117,0.000218633490648132,-0.000406377869956034,-9.3872189653951e-05,0.000218633490648132,-0.0010313892305602,0.000218633490648132,-9.3872189653951e-05,-9.3872189653951e-05,-9.3872189653951e-05,0.000531139170950215,-0.000718883550258117,-0.000406377869956034,-0.000718883550258117,-9.3872189653951e-05,-0.000406377869956034,-0.000406377869956034,-0.000406377869956034,-0.000406377869956034,-9.3872189653951e-05,0.000843644851252298,-9.3872189653951e-05,0.000843644851252298,-0.000406377869956034,0.000531139170950215,-9.3872189653951e-05,-0.000718883550258117,0.000531139170950215,0.000531139170950215,0.000218633490648132,0.000218633490648132,-0.000406377869956034,-0.000406377869956034,0.000843644851252298,0.000843644851252298,-9.3872189653951e-05,-9.3872189653951e-05,0.000531139170950215,-0.000718883550258117,-9.3872189653951e-05,-0.000406377869956034,0.000218633490648132,-0.000406377869956034,-9.3872189653951e-05,-0.000406377869956034,-9.3872189653951e-05,-9.3872189653951e-05,-9.3872189653951e-05,-0.000406377869956034,-9.3872189653951e-05,0.000843644851252298,-9.3872189653951e-05,-0.000406377869956034,0.000218633490648132,0.000531139170950215,-9.3872189653951e-05,-0.000406377869956034,-0.000406377869956034,-0.000406377869956034,-0.000718883550258117,0.000843644851252298,-9.3872189653951e-05,-0.000718883550258117,-9.3872189653951e-05,-9.3872189653951e-05,0.000218633490648132,-9.3872189653951e-05,-9.3872189653951e-05,-0.000406377869956034,-9.3872189653951e-05,0.00115615053155438,0.000218633490648132,-0.000406377869956034,-0.000406377869956034,-9.3872189653951e-05,-9.3872189653951e-05,-0.000406377869956034,-9.3872189653951e-05,-0.000718883550258117,0.000531139170950215,-9.3872189653951e-05,-9.3872189653951e-05,0.000218633490648132,0.000531139170950215,0.000218633490648132,0.000843644851252298,-9.3872189653951e-05,0.000843644851252298,0.000218633490648132,0.000843644851252298,0.000218633490648132,0.000218633490648132,-0.000406377869956034,-9.3872189653951e-05,-0.000406377869956034,-9.3872189653951e-05,-9.3872189653951e-05,-9.3872189653951e-05,-9.3872189653951e-05,-9.3872189653951e-05,-0.000718883550258117,-0.000406377869956034,-0.000718883550258117,0.000218633490648132,-9.3872189653951e-05,-0.000718883550258117,-0.000406377869956034,0.000531139170950215,-0.0010313892305602,0.000218633490648132,0.000843644851252298,-9.3872189653951e-05,-0.000406377869956034,0.000531139170950215,0.000531139170950215,-9.3872189653951e-05,-9.3872189653951e-05,0.000218633490648132,0.000218633490648132,-9.3872189653951e-05,-9.3872189653951e-05,0.000531139170950215,-0.000406377869956034,0.000531139170950215,-9.3872189653951e-05,-0.000718883550258117,-9.3872189653951e-05,0.000218633490648132,0.000218633490648132,0.000218633490648132,-9.3872189653951e-05,-0.000406377869956034,0.000218633490648132,-9.3872189653951e-05,0.000843644851252298,-0.000406377869956034,-0.000406377869956034,-0.000406377869956034,-9.3872189653951e-05,-9.3872189653951e-05,-9.3872189653951e-05,0.000218633490648132,-0.000406377869956034,0.000531139170950215,-0.000718883550258117,0.000218633490648132,-0.000718883550258117,0.000843644851252298,-9.3872189653951e-05,0.000843644851252298,-0.000406377869956034,0.000843644851252298,0.000531139170950215,-9.3872189653951e-05,-0.000406377869956034,-0.000406377869956034,-9.3872189653951e-05,0.000218633490648132,-9.3872189653951e-05,-9.3872189653951e-05,-0.000406377869956034,-0.000406377869956034,-9.3872189653951e-05,0.00115615053155438,-0.000406377869956034,0.000531139170950215,-9.3872189653951e-05,-0.000406377869956034,0.000218633490648132,-9.3872189653951e-05,-9.3872189653951e-05,-9.3872189653951e-05,0.000218633490648132,-0.000718883550258117,-0.000406377869956034,-0.000718883550258117,-9.3872189653951e-05,0.000531139170950215,0.000218633490648132,0.000218633490648132,-0.000406377869956034,-0.000406377869956034,-9.3872189653951e-05,0.000531139170950215,0.000531139170950215,0.000218633490648132,-9.3872189653951e-05,0.000218633490648132,-9.3872189653951e-05,-9.3872189653951e-05,-0.000406377869956034,0.000843644851252298,0.000218633490648132,-0.000718883550258117,0.000531139170950215,-0.000406377869956034,-9.3872189653951e-05,-9.3872189653951e-05,-9.3872189653951e-05,0.000843644851252298,-0.000406377869956034,0.000531139170950215,-9.3872189653951e-05,0.000218633490648132,-9.3872189653951e-05,0.000531139170950215,0.000218633490648132,0.000531139170950215,-0.000718883550258117,-9.3872189653951e-05,0.000531139170950215,-0.000406377869956034,-0.000406377869956034,-0.0010313892305602,0.000218633490648132,0.000218633490648132,0.000218633490648132,-9.3872189653951e-05,-9.3872189653951e-05,0.000218633490648132,0.000843644851252298,0.000218633490648132,-0.000406377869956034,0.000843644851252298,0.000218633490648132,0.000218633490648132,-0.000718883550258117,-0.00134389491086228,-9.3872189653951e-05,-0.000406377869956034,0.000843644851252298,-9.3872189653951e-05,0.000531139170950215,0.000218633490648132,0.000218633490648132,0.000843644851252298,0.000218633490648132,-9.3872189653951e-05,-0.000406377869956034,0.000218633490648132,-0.000718883550258117,-0.000406377869956034,0.000218633490648132,0.000218633490648132,-9.3872189653951e-05,0.000843644851252298,-9.3872189653951e-05,0.000843644851252298,-0.000718883550258117,-0.000406377869956034,-0.000406377869956034,-9.3872189653951e-05,0.000218633490648132,-0.000406377869956034,-9.3872189653951e-05,-9.3872189653951e-05,0.000218633490648132,0.000531139170950215,0.000531139170950215,-9.3872189653951e-05,-9.3872189653951e-05,0.000218633490648132,0.000218633490648132,-9.3872189653951e-05,0.000531139170950215,-9.3872189653951e-05,-0.000718883550258117,-9.3872189653951e-05,0.000218633490648132,-9.3872189653951e-05,0.000531139170950215,-0.000406377869956034,0.000843644851252298,0.00115615053155438,0.000531139170950215,-0.000406377869956034,0.000843644851252298,-9.3872189653951e-05,-9.3872189653951e-05,0.000218633490648132,-0.000406377869956034,0.000843644851252298,-0.000406377869956034,-9.3872189653951e-05,-9.3872189653951e-05,-0.000406377869956034,-0.0010313892305602,0.00178116189215855,-0.000718883550258117,0.000843644851252298,-9.3872189653951e-05,-0.000406377869956034,0.000531139170950215,0.000218633490648132,0.000843644851252298,0.000531139170950215,0.000218633490648132,-0.000718883550258117,-0.000406377869956034,0.000218633490648132,0.000218633490648132,0.000218633490648132,-9.3872189653951e-05,-9.3872189653951e-05,-0.000406377869956034,-0.000406377869956034,-0.000406377869956034,0.000531139170950215,0.000843644851252298,0.000218633490648132,0.000843644851252298,0.000218633490648132,0.000218633490648132,0.000218633490648132,-0.000406377869956034,0.000531139170950215,-9.3872189653951e-05,-0.000718883550258117,-9.3872189653951e-05,-0.000406377869956034,-9.3872189653951e-05,-9.3872189653951e-05,-9.3872189653951e-05,0.000531139170950215,0.000843644851252298,0.000531139170950215,-9.3872189653951e-05,-0.000406377869956034,-0.000718883550258117,0.000843644851252298,-0.000406377869956034,-0.000406377869956034,-9.3872189653951e-05,0.000843644851252298,-0.000406377869956034,-9.3872189653951e-05,0.000218633490648132,-0.000406377869956034,-9.3872189653951e-05,0.000218633490648132,-9.3872189653951e-05,0.00115615053155438,-0.000406377869956034,0.000218633490648132,0.000531139170950215,0.00146865621185646,-0.000718883550258117,-9.3872189653951e-05,0.000218633490648132,-9.3872189653951e-05,0.000218633490648132,-0.0010313892305602,-9.3872189653951e-05,0.000218633490648132,-0.000406377869956034,0.000531139170950215,0.000218633490648132,0.000218633490648132,0.000843644851252298,-9.3872189653951e-05,0.000218633490648132,-0.000406377869956034,-9.3872189653951e-05,-9.3872189653951e-05,0.000843644851252298,0.000218633490648132,-9.3872189653951e-05,0.00115615053155438,0.000218633490648132,0.000531139170950215,-0.000406377869956034,-0.0010313892305602,-0.000406377869956034,0.000218633490648132,0.000531139170950215,0.000218633490648132,0,0.00115615053155438,-0.000406377869956034,-9.3872189653951e-05,0.000218633490648132,-9.3872189653951e-05,-9.3872189653951e-05,-0.000406377869956034,-9.3872189653951e-05,0.000218633490648132,0.000218633490648132,-0.000406377869956034,0.000218633490648132,0.000218633490648132,-9.3872189653951e-05,-0.000406377869956034,-0.000718883550258117,0.000218633490648132,0.000218633490648132,-9.3872189653951e-05,0.000531139170950215,0.000531139170950215,0.000531139170950215,-9.3872189653951e-05,-9.3872189653951e-05,0.000531139170950215,-0.000718883550258117,0.00146865621185646,-9.3872189653951e-05,0.000531139170950215,0.000531139170950215,-9.3872189653951e-05,-9.3872189653951e-05,-0.000406377869956034,0.000218633490648132,-9.3872189653951e-05,0.000218633490648132,-9.3872189653951e-05,0.000531139170950215,-9.3872189653951e-05,0.000218633490648132,0.000531139170950215,-0.000406377869956034,0.000218633490648132,0.000218633490648132,-0.000718883550258117,-0.000406377869956034,0.000218633490648132,0.000218633490648132,-9.3872189653951e-05,0.000531139170950215,-0.000406377869956034,0.000843644851252298,0.000531139170950215,-0.0010313892305602,-0.000406377869956034,-9.3872189653951e-05,-9.3872189653951e-05,0.000218633490648132,-0.000718883550258117,-0.000406377869956034,-0.000406377869956034,-9.3872189653951e-05,0.000218633490648132,0.000531139170950215,0.000531139170950215,0.000218633490648132,0.000218633490648132,-0.0010313892305602,0.000218633490648132,0.000218633490648132,0.000531139170950215,-0.000406377869956034,-9.3872189653951e-05,-9.3872189653951e-05,-0.000718883550258117,0.000218633490648132,0.000531139170950215,0.000531139170950215,-0.000406377869956034,-0.000406377869956034,-0.000718883550258117,0.000218633490648132,-9.3872189653951e-05,0.000218633490648132,0.000218633490648132,-9.3872189653951e-05,-9.3872189653951e-05,-0.000406377869956034,0.000218633490648132,0.000218633490648132,0.000531139170950215,0.000218633490648132,-0.000406377869956034,0.000218633490648132,0.000218633490648132,0.000531139170950215,-0.0010313892305602,0.00146865621185646,0.000843644851252298,0.000843644851252298,0.000531139170950215,0.000531139170950215,0.00115615053155438,-0.000406377869956034,-9.3872189653951e-05,-0.000406377869956034,-0.000718883550258117,0.000218633490648132,0.000843644851252298,0.000218633490648132,-0.000406377869956034,-9.3872189653951e-05,0.000843644851252298,0.000218633490648132,-9.3872189653951e-05,0.000843644851252298,-9.3872189653951e-05,0.00178116189215855,-0.000718883550258117,-0.000718883550258117,0.000531139170950215,-0.000406377869956034,-9.3872189653951e-05,0.00115615053155438,-9.3872189653951e-05,-0.000406377869956034,0.000843644851252298,0.000531139170950215,-0.000406377869956034,-0.000406377869956034,0.000843644851252298,-0.000406377869956034,0.000531139170950215,-9.3872189653951e-05,0.000218633490648132,-0.000406377869956034,-9.3872189653951e-05,-9.3872189653951e-05,-0.000406377869956034,0.00115615053155438,0.000218633490648132,-0.0010313892305602,-0.000406377869956034,0.000218633490648132,-9.3872189653951e-05,0.000218633490648132,0.000218633490648132,0.000531139170950215,-9.3872189653951e-05,0.000218633490648132,0.000843644851252298,0.000218633490648132,0.000218633490648132,-9.3872189653951e-05,-9.3872189653951e-05,0.00115615053155438,-0.000406377869956034,0.000218633490648132,-0.000406377869956034,0.000218633490648132,-0.000406377869956034,-0.000718883550258117,-0.000718883550258117,-0.00134389491086228,0.000531139170950215,-0.000406377869956034,-0.000406377869956034,0.000218633490648132,0.000218633490648132,0.000531139170950215,-9.3872189653951e-05,-9.3872189653951e-05,0.000843644851252298,0.000531139170950215,0.000218633490648132,0.00115615053155438,-9.3872189653951e-05,-9.3872189653951e-05,-0.000406377869956034,0.000218633490648132,0.000531139170950215,-0.0010313892305602,-9.3872189653951e-05,-9.3872189653951e-05,-0.000406377869956034,0.000218633490648132,-9.3872189653951e-05,-0.000406377869956034,0.000218633490648132,-9.3872189653951e-05,0.00115615053155438,0.000218633490648132,-9.3872189653951e-05,0.000218633490648132,-0.000406377869956034,-0.000406377869956034,0.000531139170950215,0.000843644851252298,-9.3872189653951e-05,0.000218633490648132,0.000531139170950215,-0.000718883550258117,0.000843644851252298,-9.3872189653951e-05,-0.000406377869956034,-0.000406377869956034,0.000218633490648132,-9.3872189653951e-05,-9.3872189653951e-05,-0.000718883550258117,-0.000406377869956034,-0.000406377869956034,0.000843644851252298,0.000531139170950215,-9.3872189653951e-05,0.000218633490648132,-0.000406377869956034,0.000218633490648132,-9.3872189653951e-05,0.000218633490648132,-9.3872189653951e-05,-0.000406377869956034,-0.000718883550258117,0.000218633490648132,0.000218633490648132,-9.3872189653951e-05,-0.000406377869956034,-9.3872189653951e-05,0.00115615053155438,-0.000406377869956034,0.000218633490648132,0.000218633490648132,-0.000718883550258117,0.000531139170950215,-9.3872189653951e-05,0.000218633490648132,-9.3872189653951e-05,-9.3872189653951e-05,0.000843644851252298,-0.000406377869956034,-9.3872189653951e-05,0.000531139170950215,0.000843644851252298,0.000843644851252298,0.000218633490648132,-9.3872189653951e-05,-9.3872189653951e-05,0.000531139170950215,-9.3872189653951e-05,-9.3872189653951e-05,-0.000718883550258117,0.000218633490648132,0.000218633490648132,0.000531139170950215,-9.3872189653951e-05,-9.3872189653951e-05,-0.000718883550258117,-0.000406377869956034,0.000843644851252298,-0.000718883550258117,-9.3872189653951e-05,0.000218633490648132,0.000531139170950215,-0.000406377869956034,-9.3872189653951e-05,-9.3872189653951e-05,-9.3872189653951e-05,-9.3872189653951e-05,0.000843644851252298,-9.3872189653951e-05,0.000843644851252298,-9.3872189653951e-05,-9.3872189653951e-05,-0.000406377869956034,-0.000406377869956034,-0.0010313892305602,0.000218633490648132,-0.000718883550258117,-0.000406377869956034,-9.3872189653951e-05,-9.3872189653951e-05,-9.3872189653951e-05,0.000843644851252298,-9.3872189653951e-05,0.000218633490648132,0.000218633490648132,0.000218633490648132,-0.000718883550258117,-0.000718883550258117,-0.000406377869956034,0.000531139170950215,-0.000718883550258117,-9.3872189653951e-05,-0.000406377869956034,-9.3872189653951e-05,-9.3872189653951e-05,-0.00134389491086228,-0.000406377869956034,0.000218633490648132,-0.000406377869956034,0.000218633490648132,0.000531139170950215,-0.000718883550258117,-9.3872189653951e-05,-9.3872189653951e-05,-9.3872189653951e-05,-0.000406377869956034,0.000531139170950215,0.000218633490648132,0.000531139170950215,0.000218633490648132,0.000218633490648132,-9.3872189653951e-05,-0.000718883550258117,-9.3872189653951e-05,-0.000406377869956034,0.00115615053155438,0.000531139170950215,0.000218633490648132,-9.3872189653951e-05,0.000218633490648132,-9.3872189653951e-05,0.000531139170950215,0.00146865621185646,0.000843644851252298,-0.000406377869956034,-0.000406377869956034,0.000218633490648132,-0.000718883550258117,0.000218633490648132,-0.000406377869956034,0.000843644851252298,-0.0010313892305602,-0.000406377869956034,0.000218633490648132,-0.000718883550258117,-9.3872189653951e-05,0.000218633490648132,0.000218633490648132,0.000218633490648132,-0.000406377869956034,0.000218633490648132,-9.3872189653951e-05,-9.3872189653951e-05,-0.000406377869956034,0.000218633490648132,0.000218633490648132,0.000843644851252298,-9.3872189653951e-05,0.000843644851252298,0.000531139170950215,0.000218633490648132,-9.3872189653951e-05,0.00115615053155438,0.00115615053155438,-9.3872189653951e-05,-0.000406377869956034,-0.000406377869956034,0.000531139170950215,-0.000718883550258117,-0.000406377869956034,0.000218633490648132,-9.3872189653951e-05,-9.3872189653951e-05,0.000218633490648132,0.000843644851252298,-0.000406377869956034,0.000531139170950215,-0.000406377869956034,-9.3872189653951e-05,0.000531139170950215,0.000843644851252298,0.000218633490648132,0.000218633490648132,-0.000718883550258117,0.000218633490648132,-0.000406377869956034,-9.3872189653951e-05,0.00146865621185646,-9.3872189653951e-05,-0.000406377869956034,-0.000406377869956034,0.000531139170950215,0.000531139170950215,0.000531139170950215,0.000843644851252298,-9.3872189653951e-05,0.000218633490648132,-9.3872189653951e-05,0.000843644851252298,0.000531139170950215,-9.3872189653951e-05,0.000218633490648132,-0.000406377869956034,0.000843644851252298,-9.3872189653951e-05,-9.3872189653951e-05,-9.3872189653951e-05,0.000218633490648132,0.000218633490648132,0.000218633490648132,-9.3872189653951e-05,0.000218633490648132,0.00146865621185646,0.000218633490648132,0.000218633490648132,0.000531139170950215,-0.000718883550258117,-0.000406377869956034,0.000843644851252298,-9.3872189653951e-05,-0.0010313892305602,0.000218633490648132,0.000843644851252298,-9.3872189653951e-05,0.00115615053155438,0.000531139170950215,-9.3872189653951e-05,-0.0010313892305602,0.000843644851252298,-0.000406377869956034,-0.000406377869956034,-0.000406377869956034,-0.000406377869956034,-9.3872189653951e-05,-0.000406377869956034,-9.3872189653951e-05,-0.000718883550258117,-0.000406377869956034,0.000843644851252298,-9.3872189653951e-05,-0.000406377869956034,0.00115615053155438,-0.000406377869956034,-0.000718883550258117,-9.3872189653951e-05,-9.3872189653951e-05,-0.000406377869956034,0.000531139170950215,-9.3872189653951e-05,-0.000718883550258117,0.00146865621185646,0.00115615053155438,-0.000406377869956034,0.00115615053155438,-9.3872189653951e-05,0.000218633490648132,-0.000718883550258117,-0.000406377869956034,0.00115615053155438,0.000218633490648132,-0.000406377869956034,-0.000406377869956034,0.000218633490648132,-0.000406377869956034,-9.3872189653951e-05,-9.3872189653951e-05,-0.000406377869956034,-9.3872189653951e-05,0.000218633490648132,0.000531139170950215,0.000218633490648132,0.000843644851252298,0.000218633490648132,-9.3872189653951e-05,0.000218633490648132,0.000531139170950215,0.000531139170950215,-9.3872189653951e-05,0.000843644851252298,0.000843644851252298,0.000531139170950215,-9.3872189653951e-05,-0.000406377869956034,-0.000718883550258117,0.000843644851252298,-0.000718883550258117,0.00115615053155438,-0.000718883550258117,-0.000406377869956034,-0.000406377869956034,-9.3872189653951e-05,-9.3872189653951e-05,0.000218633490648132,-0.000718883550258117,-9.3872189653951e-05,-9.3872189653951e-05,0.000843644851252298,-0.000718883550258117,-9.3872189653951e-05,-0.000406377869956034,0.000843644851252298,0.000531139170950215,0.000531139170950215,0.000218633490648132,0.000843644851252298,0.000218633490648132,-0.000406377869956034,-9.3872189653951e-05,0.000531139170950215,-0.000718883550258117,-0.000718883550258117,0.000843644851252298,0.00115615053155438,-9.3872189653951e-05,0.000531139170950215,-0.0010313892305602,0.000531139170950215
0.000218633490648132,-9.3872189653951e-05,0.000218633490648132,0.000531139170950215,0.00115615053155438,-0.000718883550258117,-0.000406377869956034,0.000218633490648132,-0.000406377869956034,-0.000406377869956034,0.000218633490648132,0.000218633490648132,0.000531139170950215,-9.3872189653951e-05,-9.3872189653951e-05,-0.000718883550258117,0.000531139170950215,0.00115615053155438,0.000218633490648132,-0.000718883550258117,0.000218633490648132,0.000531139170950215,0.000531139170950215,-0.000406377869956034,0.000531139170950215,0.000531139170950215,-0.000406377869956034,0.000218633490648132,0.000218633490648132,-9.3872189653951e-05,-0.000406377869956034,-0.000406377869956034,0.00115615053155438,0.000843644851252298,-9.3872189653951e-05,0.000531139170950215,0.000843644851252298,-0.000406377869956034,0.000218633490648132,0.000218633490648132,0.000531139170950215,0.000531139170950215,-9.3872189653951e-05,-9.3872189653951e-05,0.00115615053155438,0.000218633490648132,-0.000718883550258117,-0.000406377869956034,0.00115615053155438,0.000531139170950215,-0.000406377869956034,0.000531139170950215,0.000218633490648132,-9.3872189653951e-05,0.000531139170950215,0.00115615053155438,0.000531139170950215,0.000218633490648132,-0.000406377869956034,0.000531139170950215,-0.000718883550258117,0.000843644851252298,0.000218633490648132,-0.000406377869956034,0.000218633490648132,-9.3872189653951e-05,-0.000406377869956034,0.000218633490648132,0.000843644851252298,-0.000406377869956034,-9.3872189653951e-05,-0.000406377869956034,-9.3872189653951e-05,0.000843644851252298,-9.3872189653951e-05,-9.3872189653951e-05,0.000531139170950215,-9.3872189653951e-05,-9.3872189653951e-05,0.00115615053155438,0.000843644851252298,0.000531139170950215,0.000531139170950215,-9.3872189653951e-05,-9.3872189653951e-05,0.000531139170950215,-0.000718883550258117,-9.3872189653951e-05,-9.3872189653951e-05,-9.3872189653951e-05,0.000843644851252298,-9.3872189653951e-05,0.000531139170950215,0.000531139170950215,-0.000718883550258117,0.000531139170950215,0.000531139170950215,-0.000406377869956034,-0.000406377869956034,-9.3872189653951e-05,-0.000406377869956034,-0.000718883550258117,-9.3872189653951e-05,-0.000406377869956034,-9.3872189653951e-05,-9.3872189653951e-05,-9.3872189653951e-05,-9.3872189653951e-05,-0.000406377869956034,0.000218633490648132,-0.000406377869956034,0.000218633490648132,0.000843644851252298,-0.000406377869956034,0.000843644851252298,-0.000406377869956034,0.000218633490648132,-0.000406377869956034,0.000218633490648132,-0.000406377869956034,-0.000718883550258117,-9.3872189653951e-05,-0.000406377869956034,-9.3872189653951e-05,-0.000406377869956034,0.000218633490648132,-0.000718883550258117,-0.000406377869956034,-9.3872189653951e-05,0.000218633490648132,-9.3872189653951e-05,0.000843644851252298,-0.000718883550258117,0.000218633490648132,-0.000718883550258117,0.000218633490648132,-9.3872189653951e-05,0.00146865621185646,-0.000406377869956034,0.000218633490648132,0.000218633490648132,-0.000406377869956034,-0.0010313892305602,-0.000406377869956034,-9.3872189653951e-05,-0.000718883550258117,0.000843644851252298,-0.000406377869956034,0.000218633490648132,-0.000718883550258117,-0.000406377869956034,0.000218633490648132,0.000218633490648132,-9.3872189653951e-05,-0.000406377869956034,-9.3872189653951e-05,0.000843644851252298,-9.3872189653951e-05,-9.3872189653951e-05,-0.000406377869956034,-9.3872189653951e-05,-0.000718883550258117,-9.3872189653951e-05,-9.3872189653951e-05,-0.000406377869956034,-0.000406377869956034,-0.000718883550258117,-9.3872189653951e-05,0.000218633490648132,0.00115615053155438,0.000218633490648132,-0.000406377869956034,0.000843644851252298,0.000531139170950215,-9.3872189653951e-05,-9.3872189653951e-05,0.000531139170950215,-9.3872189653951e-05,0.000218633490648132,-0.000718883550258117,0.000218633490648132,-9.3872189653951e-05,0.000218633490648132,-9.3872189653951e-05,-0.000718883550258117,-0.000406377869956034,-0.000718883550258117,-9.3872189653951e-05,0.000531139170950215,-9.3872189653951e-05,0.000531139170950215,0.000218633490648132,0.000218633490648132,-0.000406377869956034,-9.3872189653951e-05,0.000531139170950215,0.000531139170950215,-9.3872189653951e-05,-9.3872189653951e-05,-0.000406377869956034,-0.000406377869956034,0.000218633490648132,-9.3872189653951e-05,0.000843644851252298,-9.3872189653951e-05,0.000843644851252298,0.000531139170950215,0.000531139170950215,0.000218633490648132,0.000531139170950215,0.000218633490648132,-0.000406377869956034,-0.000406377869956034,0.000218633490648132,0.00115615053155438,-0.000406377869956034,0.000218633490648132,-0.000718883550258117,0.000218633490648132,-0.0010313892305602,-0.000406377869956034,-9.3872189653951e-05,-0.000406377869956034,0.000218633490648132,-0.000406377869956034,0.000843644851252298,-9.3872189653951e-05,-9.3872189653951e-05,-0.000718883550258117,0.000843644851252298,0.000843644851252298,0.000531139170950215,0.000218633490648132,0.000531139170950215,-9.3872189653951e-05,0.000218633490648132,-0.000406377869956034,-9.3872189653951e-05,0.000218633490648132,0.000218633490648132,0.000843644851252298,0.000218633490648132,0.000843644851252298,-0.000406377869956034,0.00115615053155438,0.000843644851252298,0.000531139170950215,0.000218633490648132,0.000218633490648132,-0.000406377869956034,-9.3872189653951e-05,-9.3872189653951e-05,-9.3872189653951e-05,-0.000406377869956034,-9.3872189653951e-05,-0.000406377869956034,-0.000406377869956034,-9.3872189653951e-05,-0.000406377869956034,0.000531139170950215,0.000218633490648132,0.000531139170950215,-0.000406377869956034,-0.000406377869956034,0.000218633490648132,0.000843644851252298,-9.3872189653951e-05,0.000218633490648132,0.000843644851252298,0.00178116189215855,0.000531139170950215,-9.3872189653951e-05,0.000218633490648132,0.000218633490648132,0.000218633490648132,-9.3872189653951e-05,0.000218633490648132,0.000218633490648132,-9.3872189653951e-05,0.000218633490648132,0.000531139170950215,-0.000406377869956034,-0.000406377869956034,-0.000718883550258117,-9.3872189653951e-05,-0.000406377869956034,0.000531139170950215,0.000531139170950215,-0.000718883550258117,-0.000406377869956034,0.000218633490648132,-9.3872189653951e-05,0.000218633490648132,-9.3872189653951e-05,-9.3872189653951e-05,0.000218633490648132,-9.3872189653951e-05,0.000531139170950215,0.000531139170950215,0.000843644851252298,-0.000406377869956034,0.00115615053155438,0.000531139170950215,0.000218633490648132,0.000218633490648132,0.000218633490648132,-0.00134389491086228,-0.000406377869956034,0.000531139170950215,0.000218633490648132,-9.3872189653951e-05,-9.3872189653951e-05,-9.3872189653951e-05,-0.000406377869956034,0.000218633490648132,-0.000406377869956034,0.000218633490648132,-0.000406377869956034,-9.3872189653951e-05,0.000218633490648132,-9.3872189653951e-05,-9.3872189653951e-05,-9.3872189653951e-05,-0.000718883550258117,-9.3872189653951e-05,0.000218633490648132,-0.000718883550258117,0.000531139170950215,0.000218633490648132,0.00146865621185646,-0.000718883550258117,0.000531139170950215,-0.000718883550258117,-9.3872189653951e-05,-9.3872189653951e-05,-9.3872189653951e-05,-9.3872189653951e-05,-9.3872189653951e-05,-9.3872189653951e-05,-9.3872189653951e-05,-0.0010313892305602,-0.000406377869956034,-0.000406377869956034,0.000218633490648132,-0.000718883550258117,-9.3872189653951e-05,0.000218633490648132,-9.3872189653951e-05,-0.000718883550258117,0.000843644851252298,0.000843644851252298,-0.000406377869956034,-0.000718883550258117,0.000218633490648132,0.000218633490648132,-0.000406377869956034,-0.000406377869956034,-0.000718883550258117,-9.3872189653951e-05,-9.3872189653951e-05,-9.3872189653951e-05,0.000218633490648132,0.000843644851252298,-9.3872189653951e-05,0.000218633490648132,-9.3872189653951e-05,-9.3872189653951e-05,-9.3872189653951e-05,-9.3872189653951e-05,0.000218633490648132,-9.3872189653951e-05,0.000531139170950215,-9.3872189653951e-05,-9.3872189653951e-05,-9.3872189653951e-05,0.000218633490648132,0.000531139170950215,0.00115615053155438,0.000218633490648132,0.000531139170950215,-9.3872189653951e-05,0.000218633490648132,-9.3872189653951e-05,-9.3872189653951e-05,0.000531139170950215,-0.000406377869956034,-0.000406377869956034,-0.000406377869956034,0.000218633490648132,-0.000718883550258117,-9.3872189653951e-05,0.000218633490648132,-0.000406377869956034,0.000218633490648132,-9.3872189653951e-05,0.000218633490648132,0.000531139170950215,0.000531139170950215,-9.3872189653951e-05,0.000218633490648132,0.000218633490648132,-0.000718883550258117,-0.000406377869956034,0.000218633490648132,-0.0010313892305602,-0.000406377869956034,-0.000718883550258117,-0.000406377869956034,0.000218633490648132,-9.3872189653951e-05,-9.3872189653951e-05,0.000218633490648132,0.000218633490648132,0.000218633490648132,-0.000406377869956034,0.000218633490648132,-9.3872189653951e-05,-0.000718883550258117,-9.3872189653951e-05,0.000218633490648132,-9.3872189653951e-05,-0.000406377869956034,-0.0010313892305602,-9.3872189653951e-05,-0.000718883550258117,0.000218633490648132,0.000531139170950215,-9.3872189653951e-05,-9.3872189653951e-05,-9.3872189653951e-05,-0.000718883550258117,-9.3872189653951e-05,-0.000718883550258117,-0.000406377869956034,0.000218633490648132,-0.00134389491086228,-0.000718883550258117,0.000531139170950215,0.000843644851252298,0.000218633490648132,-9.3872189653951e-05,0.000843644851252298,-9.3872189653951e-05,0.000218633490648132,-9.3872189653951e-05,-9.3872189653951e-05,-9.3872189653951e-05,0.000843644851252298,-0.000406377869956034,0.000531139170950215,0.000531139170950215,0.000218633490648132,-9.3872189653951e-05,-0.000718883550258117,0.000531139170950215,-0.000406377869956034,-9.3872189653951e-05,-0.000406377869956034,-9.3872189653951e-05,0.000843644851252298,0.000843644851252298,-0.000406377869956034,-9.3872189653951e-05,-0.000406377869956034,-9.3872189653951e-05,0.000218633490648132,0.000218633490648132,0.000218633490648132,-9.3872189653951e-05,-0.000406377869956034,0.000218633490648132,-9.3872189653951e-05,0.000218633490648132,-9.3872189653951e-05,0.00115615053155438,0.000218633490648132,-9.3872189653951e-05,0.000843644851252298,-0.000406377869956034,0.000218633490648132,-0.000718883550258117,-9.3872189653951e-05,0.000531139170950215,-9.3872189653951e-05,-9.3872189653951e-05,-0.000406377869956034,0.000531139170950215,-9.3872189653951e-05,-0.000406377869956034,-0.000406377869956034,-9.3872189653951e-05,0.000218633490648132,-9.3872189653951e-05,0.00115615053155438,-9.3872189653951e-05,-0.000718883550258117,0.000531139170950215,-0.000406377869956034,-0.000406377869956034,-0.000406377869956034,-9.3872189653951e-05,0.000843644851252298,0.000218633490648132,-9.3872189653951e-05,0.000218633490648132,-0.000406377869956034,0.00115615053155438,0.000218633490648132,-0.000718883550258117,0.000218633490648132,0.000218633490648132,0.000218633490648132,-9.3872189653951e-05,-0.000406377869956034,0.000218633490648132,0.000218633490648132,-0.000406377869956034,0.000218633490648132,-0.000406377869956034,-0.000406377869956034,-9.3872189653951e-05,-9.3872189653951e-05,-0.0010313892305602,0.000531139170950215,0.000218633490648132,-0.000406377869956034,0.000218633490648132,0.000843644851252298,-0.000718883550258117,0.000218633490648132,0.000218633490648132,-9.3872189653951e-05,-9.3872189653951e-05,-0.000406377869956034,-9.3872189653951e-05,0.000531139170950215,-9.3872189653951e-05,0.000531139170950215,0.000218633490648132,-0.000406377869956034,0.000218633490648132,0.000531139170950215,-0.000718883550258117,-9.3872189653951e-05,0.000218633490648132,-9.3872189653951e-05,0.000843644851252298,0.000531139170950215,-0.000406377869956034,-9.3872189653951e-05,0.000218633490648132,0.000218633490648132,-9.3872189653951e-05,0.000531139170950215,-9.3872189653951e-05,-9.3872189653951e-05,-0.000406377869956034,0.000843644851252298,-0.000406377869956034,-0.000718883550258117,-9.3872189653951e-05,-0.000718883550258117,0.000531139170950215,-9.3872189653951e-05,-9.3872189653951e-05,-9.3872189653951e-05,0.000843644851252298,-9.3872189653951e-05,0.000218633490648132,0.000843644851252298,-0.000406377869956034,0.000531139170950215,-0.000718883550258117,0.000531139170950215,0.000531139170950215,0.000218633490648132,-9.3872189653951e-05,0.000218633490648132,-0.000406377869956034,0.000218633490648132,0.000843644851252298,-0.000406377869956034,-9.3872189653951e-05,-9.3872189653951e-05,-9.3872189653951e-05,-0.000718883550258117,-0.000406377869956034,0.000218633490648132,-0.000406377869956034,0.000218633490648132,-0.000718883550258117,0.000843644851252298,-0.000718883550258117,0.000843644851252298,0.00146865621185646,0.000218633490648132,0.000218633490648132,0.000218633490648132,-9.3872189653951e-05,-0.000718883550258117,-9.3872189653951e-05,0.000843644851252298,0.000843644851252298,-9.3872189653951e-05,-9.3872189653951e-05,-0.000406377869956034,0.000531139170950215,-0.000718883550258117,0.000218633490648132,0.000218633490648132,-9.3872189653951e-05,-0.000406377869956034,-0.0010313892305602,-9.3872189653951e-05,-9.3872189653951e-05,-0.000406377869956034,0.000531139170950215,-0.000718883550258117,0.000531139170950215,-0.000718883550258117,-9.3872189653951e-05,-9.3872189653951e-05,0.000218633490648132,0.000531139170950215,-9.3872189653951e-05,0.000531139170950215,-9.3872189653951e-05,0.000531139170950215,-0.000718883550258117,0.000218633490648132,-0.0010313892305602,-0.000718883550258117,0.000531139170950215,0.000218633490648132,0.000218633490648132,-0.000406377869956034,0.000218633490648132,0.00115615053155438,0.000218633490648132,0.000218633490648132,0.000218633490648132,0.000531139170950215,-9.3872189653951e-05,-9.3872189653951e-05,-9.3872189653951e-05,0.000218633490648132,-9.3872189653951e-05,-9.3872189653951e-05,0.000218633490648132,0.000843644851252298,0.000218633490648132,0.000218633490648132,0.000843644851252298,-0.000406377869956034,0.000531139170950215,0.000843644851252298,0.00115615053155438,-0.000718883550258117,-0.000406377869956034,-9.3872189653951e-05,-0.000406377869956034,-9.3872189653951e-05,0.00115615053155438,-9.3872189653951e-05,0.000531139170950215,-0.000718883550258117,0.000218633490648132,0.000531139170950215,-9.3872189653951e-05,0.000218633490648132,-0.000718883550258117,-0.000718883550258117,-9.3872189653951e-05,0.000843644851252298,-9.3872189653951e-05,0.00178116189215855,-0.000406377869956034,-9.3872189653951e-05,-9.3872189653951e-05,0.000531139170950215,0.000218633490648132,0.000531139170950215,-9.3872189653951e-05,-0.000406377869956034,-0.000406377869956034,0.000843644851252298,0.000218633490648132,0.000218633490648132,-0.000406377869956034,0.000218633490648132,0.000843644851252298,0.000218633490648132,-9.3872189653951e-05,-9.3872189653951e-05,-9.3872189653951e-05,0.000218633490648132,-0.000406377869956034,-0.000406377869956034,0.000843644851252298,0.000218633490648132,-9.3872189653951e-05,-0.000406377869956034,-0.000718883550258117,-0.000406377869956034,0.00115615053155438,-0.000406377869956034,-0.000406377869956034,-9.3872189653951e-05,-9.3872189653951e-05,0.00115615053155438,-0.000406377869956034,0.000531139170950215,0.000218633490648132,-9.3872189653951e-05,-9.3872189653951e-05,-0.000406377869956034,-9.3872189653951e-05,-0.000406377869956034,0.000218633490648132,-9.3872189653951e-05,0.000218633490648132,-0.0010313892305602,-0.00134389491086228,-0.000718883550258117,0.00115615053155438,0.000531139170950215,-9.3872189653951e-05,0.000218633490648132,0.000531139170950215,0.000218633490648132,0.000843644851252298,-9.3872189653951e-05,0.000218633490648132,0.000218633490648132,-0.000406377869956034,-9.3872189653951e-05,-0.0010313892305602,-9.3872189653951e-05,-0.000406377869956034,-0.000406377869956034,0.000531139170950215,-9.3872189653951e-05,0.000531139170950215,0.000531139170950215,0.000218633490648132,-0.000718883550258117,-9.3872189653951e-05,-9.3872189653951e-05,0.000843644851252298,0.000218633490648132,0.00146865621185646,-0.000718883550258117,0.000218633490648132,0.000218633490648132,-0.000406377869956034,-9.3872189653951e-05,-0.000406377869956034,-0.000718883550258117,-9.3872189653951e-05,-0.000718883550258117,-9.3872189653951e-05,0.000843644851252298,0.00146865621185646,-0.000406377869956034,-9.3872189653951e-05,0.000218633490648132,-9.3872189653951e-05,0.000843644851252298,-0.0010313892305602,-0.000406377869956034,-0.000406377869956034,-0.00134389491086228,0.000218633490648132,0.000843644851252298,0.000531139170950215,0.000531139170950215,0.000218633490648132,-9.3872189653951e-05,0.000218633490648132,-9.3872189653951e-05,-9.3872189653951e-05,0.000843644851252298,-9.3872189653951e-05,0.000843644851252298,0.000843644851252298,0.000218633490648132,-0.000406377869956034,-0.000718883550258117,-0.000406377869956034,-0.000718883550258117,0.00146865621185646,-0.000718883550258117,0.000218633490648132,0,0.00146865621185646,-0.000406377869956034,-9.3872189653951e-05,0.000531139170950215,0.000218633490648132,0.000218633490648132,-0.000718883550258117,-0.000406377869956034,-0.000406377869956034,-0.000406377869956034,0.000531139170950215,-0.000406377869956034,0.000218633490648132,-9.3872189653951e-05,0.000218633490648132,-9.3872189653951e-05,-0.000406377869956034,0.000218633490648132,-9.3872189653951e-05,0.000218633490648132,0.00178116189215855,-9.3872189653951e-05,-0.000718883550258117,-0.00134389491086228,0.000218633490648132,-0.000406377869956034,0.000843644851252298,-0.000406377869956034,0.000531139170950215,-0.000406377869956034,0.000218633490648132,0.000843644851252298,-0.000406377869956034,-0.000406377869956034,0.000218633490648132,-9.3872189653951e-05,0.000531139170950215,0.000218633490648132,-0.000406377869956034,0.000843644851252298,0.000843644851252298,-0.000406377869956034,-0.000406377869956034,0.000531139170950215,-0.000406377869956034,-9.3872189653951e-05,0.000218633490648132,0.000531139170950215,-0.000718883550258117,0.000218633490648132,-0.000406377869956034,0.000843644851252298,0.000218633490648132,-0.000718883550258117,-0.000406377869956034,0.000218633490648132,0.000218633490648132,0.000218633490648132,-0.000406377869956034,-0.0010313892305602,-0.000406377869956034,-9.3872189653951e-05,-0.000406377869956034,-9.3872189653951e-05,0.000218633490648132,0.000218633490648132,0.000843644851252298,-0.000406377869956034,-9.3872189653951e-05,0.000218633490648132,0.000843644851252298,0.000218633490648132,-0.000406377869956034,-0.000718883550258117,-9.3872189653951e-05,0.000531139170950215,0.000843644851252298,-0.000406377869956034,-0.000406377869956034,-0.000406377869956034,-0.000718883550258117,-9.3872189653951e-05,0.000218633490648132,-9.3872189653951e-05,-9.3872189653951e-05,0.000218633490648132,-0.000406377869956034,-0.000406377869956034,0.00115615053155438,0.000218633490648132,0.00115615053155438,0.000218633490648132,-0.000406377869956034,0.000218633490648132,0.000531139170950215,-0.000406377869956034,-0.000406377869956034,0.000843644851252298,-9.3872189653951e-05,0.000531139170950215,0.000218633490648132,0.000531139170950215,0.000531139170950215,-9.3872189653951e-05,0.000531139170950215,-9.3872189653951e-05,0.000531139170950215,0.000218633490648132,-9.3872189653951e-05,-9.3872189653951e-05,-0.0010313892305602,0.000218633490648132,0.000218633490648132,0.000531139170950215,-9.3872189653951e-05,0.00115615053155438,-9.3872189653951e-05,0.00115615053155438,-0.000406377869956034,-0.000406377869956034,0.000843644851252298,-9.3872189653951e-05,-0.000406377869956034,-9.3872189653951e-05,-0.000406377869956034,0.000218633490648132,0.000531139170950215,0.000218633490648132,-9.3872189653951e-05,-0.000406377869956034,0.000843644851252298,-0.000718883550258117,0.000218633490648132,-9.3872189653951e-05,0.000843644851252298,-9.3872189653951e-05,-0.000406377869956034,-0.000406377869956034,-0.000406377869956034,0.000843644851252298,-0.000406377869956034,-0.000406377869956034,-0.000406377869956034,-9.3872189653951e-05,-9.3872189653951e-05,0.000531139170950215,-9.3872189653951e-05,0.00115615053155438,-0.000406377869956034,0.000218633490648132,0.000218633490648132,0.000531139170950215,-9.3872189653951e-05,-0.000406377869956034,-9.3872189653951e-05,-0.000406377869956034,-0.000718883550258117,-0.000406377869956034,-0.000406377869956034,0.000843644851252298,-9.3872189653951e-05,-0.000406377869956034,-0.000406377869956034,-0.0010313892305602,-9.3872189653951e-05,0.000218633490648132,-0.000406377869956034,0.000531139170950215,0.000843644851252298,-9.3872189653951e-05,-0.0010313892305602,-9.3872189653951e-05,0.000531139170950215,0.000218633490648132,0.000218633490648132,0.000843644851252298,-9.3872189653951e-05,-9.3872189653951e-05,-9.3872189653951e-05,0.000531139170950215,-9.3872189653951e-05,-0.000718883550258117,-0.000406377869956034,-9.3872189653951e-05,-0.000718883550258117,-0.000406377869956034,-0.000406377869956034,0.000218633490648132,-0.000406377869956034,0.000531139170950215,0.000843644851252298,0.000218633490648132,0.000843644851252298,0.000531139170950215,-9.3872189653951e-05,-9.3872189653951e-05,0.000531139170950215,0.000531139170950215,-9.3872189653951e-05,-9.3872189653951e-05,0.000531139170950215,-0.000406377869956034,-9.3872189653951e-05,0.000218633490648132,-0.000406377869956034,0.000218633490648132,0.000843644851252298,0.000218633490648132,-0.000406377869956034,-0.000406377869956034,0.000531139170950215,-0.000406377869956034,0.000531139170950215,-9.3872189653951e-05,-0.000718883550258117,-9.3872189653951e-05,-0.000718883550258117,0.000531139170950215,-9.3872189653951e-05,-9.3872189653951e-05,-9.3872189653951e-05,-0.000718883550258117,0.000531139170950215,-9.3872189653951e-05,-9.3872189653951e-05,-0.000406377869956034,0.000218633490648132,-0.000406377869956034,0.000843644851252298,-0.0010313892305602,-9.3872189653951e-05,-0.000406377869956034,-0.000406377869956034,0.000843644851252298,-0.000406377869956034,0.000531139170950215,0.000843644851252298,-0.000718883550258117,0.000218633490648132,-9.3872189653951e-05,-9.3872189653951e-05,0.000843644851252298,0.00146865621185646,0.000218633490648132,0.000218633490648132,0.000218633490648132,0.000218633490648132,0.000218633490648132,0.000218633490648132,0.000218633490648132,-0.000718883550258117,0.000531139170950215,0.000218633490648132,0.000218633490648132,0.000218633490648132,-9.3872189653951e-05,-0.000406377869956034,-0.0010313892305602,0.000531139170950215,-0.000718883550258117,-0.000406377869956034,0.000218633490648132,-9.3872189653951e-05,-0.000406377869956034,0.000218633490648132,-9.3872189653951e-05,0.000531139170950215,-9.3872189653951e-05,0.000531139170950215,0.000531139170950215,0.000843644851252298,-9.3872189653951e-05,0.000218633490648132,-0.000406377869956034,0.000218633490648132,-9.3872189653951e-05,-9.3872189653951e-05,-9.3872189653951e-05,-9.3872189653951e-05,0.000218633490648132,-0.000406377869956034,0.00115615053155438,0.00115615053155438,0.000218633490648132,-0.000406377869956034,-9.3872189653951e-05,0.000218633490648132,0.000531139170950215,-0.000718883550258117,-0.000718883550258117,0.000218633490648132,-0.0010313892305602,-9.3872189653951e-05,0.000531139170950215,-9.3872189653951e-05,-9.3872189653951e-05,-0.000718883550258117,0.000218633490648132,-9.3872189653951e-05,-0.000406377869956034,0.000218633490648132,0.000531139170950215,-0.000718883550258117,0.000218633490648132,0.000218633490648132,-9.3872189653951e-05,0.000531139170950215,-9.3872189653951e-05,0.000843644851252298,-9.3872189653951e-05,-9.3872189653951e-05,0.000843644851252298,-9.3872189653951e-05,-9.3872189653951e-05,-9.3872189653951e-05,-9.3872189653951e-05,0.000843644851252298,0.000218633490648132,0.000218633490648132,0.000218633490648132,-9.3872189653951e-05,-9.3872189653951e-05,-9.3872189653951e-05,0.000843644851252298,0.000218633490648132,-9.3872189653951e-05,-9.3872189653951e-05,0.000218633490648132,-0.000406377869956034,0.000531139170950215,-0.000406377869956034,-9.3872189653951e-05,-9.3872189653951e-05,0.000218633490648132,-9.3872189653951e-05,-0.000406377869956034,-9.3872189653951e-05,0.000218633490648132,0.000531139170950215,-9.3872189653951e-05,-0.000718883550258117,0.000218633490648132,0.000531139170950215,0.000531139170950215,0.000218633490648132,-0.000406377869956034,0.000218633490648132,0.000218633490648132,-0.000406377869956034,0.000531139170950215,0.00115615053155438,0.000218633490648132,0.000218633490648132,-9.3872189653951e-05,0.000531139170950215,-0.000406377869956034,0.000531139170950215,-9.3872189653951e-05,0.000531139170950215,-9.3872189653951e-05,-0.000406377869956034,-9.3872189653951e-05,-9.3872189653951e-05,0.000218633490648132,-9.3872189653951e-05,0.000843644851252298,-9.3872189653951e-05,-9.3872189653951e-05,-0.000406377869956034,0.000531139170950215,0.000218633490648132,-9.3872189653951e-05,-9.3872189653951e-05,-0.000406377869956034,-0.000718883550258117,-0.000718883550258117,-0.000718883550258117,-9.3872189653951e-05,0.00115615053155438,-9.3872189653951e-05,-0.000718883550258117,-0.000406377869956034,0.000218633490648132,0.000531139170950215,0.000531139170950215,-9.3872189653951e-05,0.000531139170950215,-9.3872189653951e-05,-9.3872189653951e-05,-9.3872189653951e-05,0.000218633490648132,-0.000406377869956034,0.000531139170950215,-0.000718883550258117,0.000843644851252298,-0.000406377869956034,-0.000718883550258117,-9.3872189653951e-05,-9.3872189653951e-05,-0.000718883550258117,0.000218633490648132,-0.000406377869956034,-9.3872189653951e-05,0.000843644851252298,0.000218633490648132,-9.3872189653951e-05,-0.000718883550258117,-0.000406377869956034,-9.3872189653951e-05,-0.000406377869956034,-9.3872189653951e-05,-0.0010313892305602,-9.3872189653951e-05,-0.000406377869956034,0.000218633490648132,0.000531139170950215,0.000218633490648132,-9.3872189653951e-05,-0.000406377869956034,0.000531139170950215,0.000531139170950215,-0.000718883550258117,0.000218633490648132,-0.000718883550258117,-9.3872189653951e-05,-0.000406377869956034,0.000218633490648132,0.000531139170950215,0.000218633490648132,0.00146865621185646,-9.3872189653951e-05,0.000218633490648132,0.000218633490648132,0.000218633490648132,-0.000406377869956034,0.000531139170950215,0.000218633490648132,-9.3872189653951e-05,0.000531139170950215,0.000218633490648132,0.000218633490648132,0.000843644851252298,0.000218633490648132,-0.000718883550258117,0.000531139170950215,0.000218633490648132,-9.3872189653951e-05,0.000218633490648132,0.000843644851252298,0.00115615053155438,-9.3872189653951e-05,-9.3872189653951e-05,0.000218633490648132,-0.000406377869956034,-9.3872189653951e-05,-0.000406377869956034,-0.000406377869956034,-0.000406377869956034,0.000218633490648132,-0.000406377869956034,0.000218633490648132,-0.000718883550258117,0.000218633490648132,-0.000718883550258117,-9.3872189653951e-05,-9.3872189653951e-05,-9.3872189653951e-05,0.000218633490648132,0.000218633490648132,0.000531139170950215,0.00115615053155438,0.000843644851252298,0.000531139170950215,-0.000718883550258117,-0.000718883550258117,-0.000406377869956034,-0.000406377869956034,-0.000406377869956034,-0.0010313892305602,-9.3872189653951e-05,-0.000406377869956034,0.000218633490648132,0.000531139170950215,-0.000718883550258117,-9.3872189653951e-05,-9.3872189653951e-05,-0.000718883550258117,-9.3872189653951e-05,-0.000406377869956034,-9.3872189653951e-05,-0.000718883550258117,0.000218633490648132,0.000218633490648132,0.000218633490648132,0.000218633490648132,0.00115615053155438,0.000843644851252298,-0.000406377869956034,-9.3872189653951e-05,-0.000406377869956034,0.000218633490648132,-0.000406377869956034,-9.3872189653951e-05,0.000218633490648132,0.000531139170950215,-9.3872189653951e-05,-0.000406377869956034,0.000531139170950215
-0.000406377869956034,-0.000406377869956034,0.000843644851252298,0.000218633490648132,0.000531139170950215,-0.000406377869956034,0.000218633490648132,0.000843644851252298,-0.000718883550258117,-0.000406377869956034,0.000218633490648132,0.000531139170950215,0.00146865621185646,-0.000406377869956034,0.000218633490648132,-9.3872189653951e-05,-0.000406377869956034,0.000531139170950215,0.000218633490648132,-0.000406377869956034,-0.000406377869956034,0.000218633490648132,0.00146865621185646,-9.3872189653951e-05,0.000531139170950215,0.00115615053155438,-0.000406377869956034,0.000218633490648132,-9.3872189653951e-05,-0.000718883550258117,-0.000406377869956034,-9.3872189653951e-05,-9.3872189653951e-05,0.000531139170950215,-0.000406377869956034,-9.3872189653951e-05,0.000218633490648132,-0.000718883550258117,0.000218633490648132,-0.000406377869956034,0.000843644851252298,0.000218633490648132,0.000531139170950215,0.000218633490648132,0.000843644851252298,-9.3872189653951e-05,0.000218633490648132,-0.000406377869956034,0.000843644851252298,0.000531139170950215,-9.3872189653951e-05,0.00209366757246063,0.000218633490648132,0.000218633490648132,0.000531139170950215,0.000218633490648132,0.000843644851252298,0.000218633490648132,-0.000406377869956034,-9.3872189653951e-05,0.000531139170950215,0.000843644851252298,-9.3872189653951e-05,-0.0010313892305602,-9.3872189653951e-05,0.000218633490648132,-9.3872189653951e-05,-0.000406377869956034,0.00115615053155438,0.000218633490648132,-9.3872189653951e-05,-0.000406377869956034,0.000843644851252298,0.000531139170950215,-9.3872189653951e-05,-0.000406377869956034,0.000843644851252298,-0.000406377869956034,0.000218633490648132,0.00115615053155438,0.000218633490648132,0.000531139170950215,0.000218633490648132,0.000218633490648132,-9.3872189653951e-05,0.000531139170950215,0.000843644851252298,-9.3872189653951e-05,0.000531139170950215,-0.000718883550258117,0.000218633490648132,-9.3872189653951e-05,-9.3872189653951e-05,-9.3872189653951e-05,-0.000718883550258117,0.000531139170950215,0.000843644851252298,0.000218633490648132,-0.000406377869956034,-9.3872189653951e-05,0.000218633490648132,-0.000406377869956034,0.000531139170950215,-9.3872189653951e-05,0.000218633490648132,-9.3872189653951e-05,-9.3872189653951e-05,0.000218633490648132,-0.000406377869956034,0.000843644851252298,-0.000718883550258117,0.000531139170950215,0.000531139170950215,-9.3872189653951e-05,0.000218633490648132,-0.000718883550258117,0.000218633490648132,-9.3872189653951e-05,0.000218633490648132,-9.3872189653951e-05,-0.000406377869956034,-9.3872189653951e-05,-9.3872189653951e-05,-0.000718883550258117,0.000531139170950215,0.000843644851252298,-0.000406377869956034,-0.000406377869956034,-9.3872189653951e-05,-0.000406377869956034,-0.000718883550258117,0.000218633490648132,-0.0010313892305602,0.000531139170950215,-0.0010313892305602,0.000218633490648132,-0.000718883550258117,0.00115615053155438,-9.3872189653951e-05,0.000218633490648132,-0.000718883550258117,0.000218633490648132,-0.00134389491086228,0.000218633490648132,0.000218633490648132,-0.000406377869956034,0.000531139170950215,0.000218633490648132,-0.000718883550258117,0.000218633490648132,-0.000718883550258117,0.000218633490648132,0.000218633490648132,-9.3872189653951e-05,0.000218633490648132,-0.000718883550258117,0.00115615053155438,-0.000406377869956034,0.000218633490648132,-0.000718883550258117,-9.3872189653951e-05,-0.000718883550258117,-0.000406377869956034,0.000218633490648132,-9.3872189653951e-05,-9.3872189653951e-05,-0.000718883550258117,0.000531139170950215,0.000218633490648132,0.00146865621185646,-9.3872189653951e-05,-0.000718883550258117,-9.3872189653951e-05,0.000843644851252298,0.000218633490648132,-9.3872189653951e-05,-0.000406377869956034,-0.000406377869956034,0.000531139170950215,-0.000718883550258117,-0.000406377869956034,0.000218633490648132,0.000531139170950215,-0.000718883550258117,-0.000406377869956034,-0.000718883550258117,0.000218633490648132,-0.000406377869956034,0.00115615053155438,0.000531139170950215,0.000218633490648132,0.000218633490648132,-9.3872189653951e-05,-0.000406377869956034,-0.000718883550258117,0.000531139170950215,-9.3872189653951e-05,-9.3872189653951e-05,-0.000718883550258117,-0.000406377869956034,-0.000718883550258117,0.000218633490648132,-9.3872189653951e-05,-9.3872189653951e-05,0.000218633490648132,-9.3872189653951e-05,0.000218633490648132,0.000218633490648132,0.000218633490648132,0.000218633490648132,-9.3872189653951e-05,-9.3872189653951e-05,0.000218633490648132,0.000218633490648132,0.000218633490648132,-0.000406377869956034,-9.3872189653951e-05,0.000531139170950215,-0.000718883550258117,-0.000718883550258117,-9.3872189653951e-05,0.000218633490648132,-9.3872189653951e-05,-0.000406377869956034,-0.000718883550258117,0.000218633490648132,-0.0010313892305602,-9.3872189653951e-05,-0.0010313892305602,0.000218633490648132,0.000843644851252298,-9.3872189653951e-05,0.000843644851252298,0.000531139170950215,-0.000406377869956034,0.000531139170950215,0.000531139170950215,0.00115615053155438,-9.3872189653951e-05,0.000843644851252298,0.00115615053155438,0.000218633490648132,0.000843644851252298,-9.3872189653951e-05,0.000531139170950215,-9.3872189653951e-05,0.000531139170950215,0.000218633490648132,-9.3872189653951e-05,-0.0010313892305602,-9.3872189653951e-05,0.000531139170950215,0.000218633490648132,0.000218633490648132,-0.000718883550258117,-9.3872189653951e-05,-0.000406377869956034,0.000218633490648132,-9.3872189653951e-05,-9.3872189653951e-05,0.000218633490648132,-9.3872189653951e-05,-9.3872189653951e-05,-0.000406377869956034,0.000843644851252298,0.00115615053155438,-9.3872189653951e-05,0.000843644851252298,-9.3872189653951e-05,0.000843644851252298,0.000531139170950215,-9.3872189653951e-05,-0.000718883550258117,0.000218633490648132,-0.000718883550258117,-9.3872189653951e-05,0.000843644851252298,0.000531139170950215,0.000531139170950215,0.000218633490648132,-9.3872189653951e-05,-9.3872189653951e-05,-9.3872189653951e-05,-0.000718883550258117,-9.3872189653951e-05,-0.000406377869956034,0.000531139170950215,0.000218633490648132,-0.000406377869956034,-0.000406377869956034,-9.3872189653951e-05,-0.000718883550258117,0.000531139170950215,-0.000718883550258117,0.000531139170950215,-9.3872189653951e-05,-9.3872189653951e-05,-9.3872189653951e-05,0.000531139170950215,0.000531139170950215,-0.000406377869956034,0.000531139170950215,0.000531139170950215,0.000531139170950215,-9.3872189653951e-05,0.000218633490648132,0.000218633490648132,0.000218633490648132,0.000218633490648132,-9.3872189653951e-05,-0.000406377869956034,-9.3872189653951e-05,0.000531139170950215,0.000218633490648132,-9.3872189653951e-05,-9.3872189653951e-05,-9.3872189653951e-05,-9.3872189653951e-05,0.000843644851252298,0.000531139170950215,-9.3872189653951e-05,-0.000718883550258117,-0.000406377869956034,-9.3872189653951e-05,0.000843644851252298,-0.000406377869956034,-0.000406377869956034,-9.3872189653951e-05,0.000531139170950215,0.00115615053155438,0.000218633490648132,0.000531139170950215,-0.000718883550258117,-0.000406377869956034,-0.000406377869956034,0.000218633490648132,-9.3872189653951e-05,-9.3872189653951e-05,0.000218633490648132,0.000218633490648132,0.000218633490648132,-9.3872189653951e-05,-0.000406377869956034,-9.3872189653951e-05,0.000218633490648132,-9.3872189653951e-05,0.000218633490648132,0.000531139170950215,0.000218633490648132,0.000531139170950215,0.000218633490648132,0.000843644851252298,0.000531139170950215,-0.000406377869956034,-0.000406377869956034,-9.3872189653951e-05,-9.3872189653951e-05,-0.000406377869956034,-0.000406377869956034,0.000218633490648132,0.000218633490648132,0.00115615053155438,0.000218633490648132,-9.3872189653951e-05,-0.000406377869956034,-0.000718883550258117,0.000218633490648132,-9.3872189653951e-05,0.000531139170950215,0.000531139170950215,0.000218633490648132,-9.3872189653951e-05,-9.3872189653951e-05,0.000531139170950215,-9.3872189653951e-05,0.000531139170950215,0.000843644851252298,0.00115615053155438,0.000218633490648132,0.000843644851252298,-9.3872189653951e-05,-0.000406377869956034,0.000218633490648132,0.000531139170950215,0.000218633490648132,-0.000718883550258117,-0.000718883550258117,0.000218633490648132,0.000218633490648132,0.00115615053155438,0.000218633490648132,0.000531139170950215,-9.3872189653951e-05,-9.3872189653951e-05,-0.000718883550258117,0.000531139170950215,0.00115615053155438,-9.3872189653951e-05,-9.3872189653951e-05,-9.3872189653951e-05,0.000843644851252298,-9.3872189653951e-05,-0.000718883550258117,0.000218633490648132,-9.3872189653951e-05,-9.3872189653951e-05,-0.000406377869956034,-0.000718883550258117,0.000531139170950215,0.000218633490648132,0.000843644851252298,-0.000718883550258117,0.000843644851252298,-9.3872189653951e-05,-0.000718883550258117,0.000218633490648132,-9.3872189653951e-05,0.000218633490648132,0.000531139170950215,0.000218633490648132,-0.000406377869956034,-9.3872189653951e-05,-0.000718883550258117,-0.000406377869956034,-0.000406377869956034,-9.3872189653951e-05,0.000218633490648132,-0.000406377869956034,-0.000718883550258117,-9.3872189653951e-05,-9.3872189653951e-05,-0.000718883550258117,-9.3872189653951e-05,-9.3872189653951e-05,0.000531139170950215,-0.000718883550258117,-0.000406377869956034,0.000531139170950215,-9.3872189653951e-05,0.000531139170950215,-0.000718883550258117,0.000843644851252298,-0.000406377869956034,0.000218633490648132,-0.000406377869956034,0.000218633490648132,0.000531139170950215,0.000843644851252298,-0.000406377869956034,-0.000406377869956034,0.000531139170950215,-9.3872189653951e-05,-0.000406377869956034,-0.000718883550258117,0.00115615053155438,0.000218633490648132,-0.000406377869956034,-0.000718883550258117,-0.000406377869956034,0.000218633490648132,0.000531139170950215,0.000218633490648132,0.000843644851252298,-0.000718883550258117,-9.3872189653951e-05,0.000218633490648132,0.000218633490648132,0.000843644851252298,-0.000718883550258117,-9.3872189653951e-05,-0.000406377869956034,-9.3872189653951e-05,-0.000718883550258117,-0.000406377869956034,0.000531139170950215,-0.000406377869956034,-9.3872189653951e-05,0.00115615053155438,-9.3872189653951e-05,-0.000718883550258117,-0.000718883550258117,-9.3872189653951e-05,0.000218633490648132,0.000218633490648132,-0.000406377869956034,-0.000718883550258117,0.000843644851252298,-9.3872189653951e-05,0.000218633490648132,-0.000406377869956034,-9.3872189653951e-05,0.000843644851252298,0.000218633490648132,0.00115615053155438,0.000218633490648132,0.000218633490648132,0.000218633490648132,-0.000406377869956034,-9.3872189653951e-05,-0.000406377869956034,-9.3872189653951e-05,0.00115615053155438,-9.3872189653951e-05,-0.000406377869956034,-9.3872189653951e-05,-0.000406377869956034,0.00115615053155438,0.000531139170950215,-9.3872189653951e-05,-0.000718883550258117,-9.3872189653951e-05,0.000531139170950215,0.000218633490648132,0.000531139170950215,0.000843644851252298,-9.3872189653951e-05,-0.0010313892305602,-0.000406377869956034,-0.000406377869956034,-0.000406377869956034,-0.000406377869956034,-9.3872189653951e-05,-0.000718883550258117,-9.3872189653951e-05,-9.3872189653951e-05,0.00146865621185646,0.000531139170950215,0.000531139170950215,-0.000406377869956034,0.000531139170950215,0.000218633490648132,0.000218633490648132,-0.000406377869956034,-0.000406377869956034,0.000531139170950215,0.000218633490648132,0.000531139170950215,0.000843644851252298,0.000843644851252298,-9.3872189653951e-05,-9.3872189653951e-05,0.000218633490648132,0.000843644851252298,-9.3872189653951e-05,0.000531139170950215,0.000531139170950215,0.000843644851252298,0.000531139170950215,-0.0010313892305602,-9.3872189653951e-05,-9.3872189653951e-05,0.000218633490648132,-0.000406377869956034,-9.3872189653951e-05,-9.3872189653951e-05,0.000843644851252298,-9.3872189653951e-05,0.000218633490648132,0.000218633490648132,-0.000718883550258117,-9.3872189653951e-05,-9.3872189653951e-05,0.00115615053155438,0.000531139170950215,0.000531139170950215,-0.000406377869956034,0.000218633490648132,-9.3872189653951e-05,-9.3872189653951e-05,0.000531139170950215,-0.000406377869956034,0.000843644851252298,0.000218633490648132,0.00115615053155438,0.000843644851252298,-9.3872189653951e-05,0.000843644851252298,0.000531139170950215,-0.000406377869956034,-9.3872189653951e-05,0.000218633490648132,0.000218633490648132,-0.000406377869956034,0.000843644851252298,0.000218633490648132,-0.000406377869956034,-0.000718883550258117,-0.000406377869956034,-9.3872189653951e-05,-9.3872189653951e-05,-9.3872189653951e-05,0.000531139170950215,-0.0010313892305602,-0.000406377869956034,0.000218633490648132,-9.3872189653951e-05,-0.000406377869956034,0.000218633490648132,0.000843644851252298,-9.3872189653951e-05,0.000531139170950215,0.000531139170950215,0.000531139170950215,0.000218633490648132,-0.000406377869956034,-9.3872189653951e-05,0.000843644851252298,-0.000718883550258117,0.000843644851252298,-9.3872189653951e-05,-0.000406377869956034,-0.000406377869956034,-0.000406377869956034,0.000218633490648132,0.000531139170950215,0.000218633490648132,-0.000406377869956034,-0.000406377869956034,0.000531139170950215,-9.3872189653951e-05,-0.000406377869956034,0.000531139170950215,0.000218633490648132,-0.000406377869956034,-0.000406377869956034,-9.3872189653951e-05,-0.000406377869956034,0.000218633490648132,0.000218633490648132,0.00146865621185646,-0.000718883550258117,0.000218633490648132,0.000218633490648132,-0.000406377869956034,0.000218633490648132,-9.3872189653951e-05,0.000218633490648132,0.000531139170950215,-0.000406377869956034,-9.3872189653951e-05,-9.3872189653951e-05,-9.3872189653951e-05,0.000218633490648132,-9.3872189653951e-05,-9.3872189653951e-05,0.000843644851252298,-0.000718883550258117,0.000531139170950215,0.000218633490648132,0.000531139170950215,-0.000406377869956034,0.000531139170950215,-9.3872189653951e-05,0.000218633490648132,0.000218633490648132,0.000843644851252298,0.000531139170950215,-9.3872189653951e-05,-0.000718883550258117,0.000218633490648132,-9.3872189653951e-05,-9.3872189653951e-05,0.000531139170950215,0.000218633490648132,0.000843644851252298,0.000218633490648132,-0.000406377869956034,0.000843644851252298,0.000218633490648132,0.000218633490648132,-0.000718883550258117,-0.000406377869956034,0.000218633490648132,0.000843644851252298,-9.3872189653951e-05,0.00146865621185646,-9.3872189653951e-05,0.000218633490648132,0.000843644851252298,-9.3872189653951e-05,0.000218633490648132,-9.3872189653951e-05,0.000218633490648132,0.000531139170950215,-0.000406377869956034,-9.3872189653951e-05,0.00115615053155438,0.000531139170950215,-9.3872189653951e-05,-0.000406377869956034,0.000843644851252298,0.000531139170950215,-9.3872189653951e-05,0.000218633490648132,0.000218633490648132,-0.000406377869956034,-9.3872189653951e-05,-0.0010313892305602,0.000218633490648132,0.000218633490648132,0.000218633490648132,-9.3872189653951e-05,-0.000406377869956034,-9.3872189653951e-05,0.000843644851252298,-0.000406377869956034,-9.3872189653951e-05,0.000218633490648132,0.000531139170950215,0.000843644851252298,-0.000406377869956034,0.000843644851252298,-0.000718883550258117,0.000218633490648132,-0.000718883550258117,-9.3872189653951e-05,-0.000406377869956034,-0.000718883550258117,0.000218633490648132,-0.000406377869956034,0.000531139170950215,-9.3872189653951e-05,-0.000406377869956034,-9.3872189653951e-05,0.000843644851252298,0.00146865621185646,0.000218633490648132,0.000218633490648132,0.000218633490648132,-0.000718883550258117,0.000218633490648132,-9.3872189653951e-05,0.000531139170950215,-9.3872189653951e-05,-0.000718883550258117,-9.3872189653951e-05,-0.000406377869956034,-9.3872189653951e-05,-9.3872189653951e-05,0.000218633490648132,-0.000718883550258117,-0.000406377869956034,-9.3872189653951e-05,0.000531139170950215,0.00146865621185646,-0.000718883550258117,-0.000718883550258117,0.000218633490648132,0.000218633490648132,0.000531139170950215,0.00115615053155438,-0.000718883550258117,-9.3872189653951e-05,0.000218633490648132,-0.000718883550258117,-0.000406377869956034,-0.000718883550258117,0.000218633490648132,0.000218633490648132,-0.000406377869956034,-0.000406377869956034,0.000218633490648132,0.000843644851252298,-0.000718883550258117,-0.000406377869956034,0.000843644851252298,0.000843644851252298,0.00115615053155438,-0.0010313892305602,-0.000718883550258117,-0.000406377869956034,-0.000406377869956034,0.000531139170950215,0.00115615053155438,0.000218633490648132,0.000218633490648132,-9.3872189653951e-05,0.000531139170950215,-0.000718883550258117,0.00115615053155438,-0.000406377869956034,0.000218633490648132,-0.000406377869956034,0.000218633490648132,0.000531139170950215,0.000531139170950215,-0.000406377869956034,-0.000406377869956034,-9.3872189653951e-05,-9.3872189653951e-05,0.00115615053155438,-0.000718883550258117,0.000218633490648132,0,0.00178116189215855,-0.000406377869956034,0.000531139170950215,0.000531139170950215,0.000843644851252298,0.000218633490648132,-9.3872189653951e-05,0.000218633490648132,-0.000718883550258117,-0.000718883550258117,0.000531139170950215,-9.3872189653951e-05,-9.3872189653951e-05,-0.000718883550258117,-9.3872189653951e-05,0.000843644851252298,-9.3872189653951e-05,0.000531139170950215,-0.000406377869956034,-0.000406377869956034,0.000531139170950215,-9.3872189653951e-05,0.000843644851252298,-0.000406377869956034,0.000218633490648132,-9.3872189653951e-05,0.00115615053155438,-9.3872189653951e-05,0.000531139170950215,-9.3872189653951e-05,-0.000406377869956034,0.000218633490648132,-0.000406377869956034,-0.000718883550258117,0.000531139170950215,-9.3872189653951e-05,0.000843644851252298,-0.000406377869956034,-0.000718883550258117,-9.3872189653951e-05,-0.000406377869956034,-0.000406377869956034,-0.000406377869956034,-0.000406377869956034,-0.000406377869956034,0.000218633490648132,-9.3872189653951e-05,0.000531139170950215,0.000218633490648132,-0.000406377869956034,0.000218633490648132,0.000531139170950215,-0.000406377869956034,-0.0010313892305602,-0.000718883550258117,0.000531139170950215,-0.000718883550258117,0.000218633490648132,-9.3872189653951e-05,-0.000718883550258117,-0.000718883550258117,0.000843644851252298,0.000218633490648132,-9.3872189653951e-05,0.000843644851252298,0.000531139170950215,0.000218633490648132,-9.3872189653951e-05,0.000843644851252298,-9.3872189653951e-05,0.000843644851252298,-0.000406377869956034,0.000218633490648132,-9.3872189653951e-05,0.000218633490648132,-9.3872189653951e-05,0.000531139170950215,-9.3872189653951e-05,-0.000406377869956034,-0.000406377869956034,-0.000406377869956034,-0.000406377869956034,0.000218633490648132,0.000218633490648132,-0.000406377869956034,-9.3872189653951e-05,-9.3872189653951e-05,-0.000718883550258117,0.000531139170950215,0.000531139170950215,0.000218633490648132,-9.3872189653951e-05,0.000843644851252298,0.000531139170950215,-9.3872189653951e-05,-0.000406377869956034,0.000218633490648132,0.000843644851252298,-0.000406377869956034,0.000531139170950215,-0.000406377869956034,0.000218633490648132,0.000531139170950215,-9.3872189653951e-05,-9.3872189653951e-05,-9.3872189653951e-05,0.000218633490648132,0.00115615053155438,-9.3872189653951e-05,-9.3872189653951e-05,-0.000406377869956034,0.000218633490648132,-9.3872189653951e-05,0.000218633490648132,-0.000406377869956034,0.00115615053155438,-0.000406377869956034,0.000531139170950215,0.000531139170950215,-0.0010313892305602,0.000531139170950215,0.000218633490648132,0.000218633490648132,-9.3872189653951e-05,0.000218633490648132,0.000218633490648132,0.000843644851252298,0.000218633490648132,-0.000718883550258117,-0.000406377869956034,0.000218633490648132,-0.000406377869956034,0.000531139170950215,0.00115615053155438,-0.000406377869956034,-9.3872189653951e-05,-9.3872189653951e-05,-9.3872189653951e-05,0.000218633490648132,0.000531139170950215,-0.000406377869956034,0.000218633490648132,0.000531139170950215,0.00115615053155438,0.000218633490648132,0.000531139170950215,0.000218633490648132,0.00146865621185646,0.000531139170950215,0.000531139170950215,-0.000406377869956034,0.000218633490648132,-9.3872189653951e-05,-0.000406377869956034,-9.3872189653951e-05,-0.000406377869956034,-0.000406377869956034,-0.000406377869956034,-0.000406377869956034,-9.3872189653951e-05,-9.3872189653951e-05,-0.000406377869956034,-0.000718883550258117,-0.000406377869956034,-9.3872189653951e-05,0.000218633490648132,0.000218633490648132,-9.3872189653951e-05,0.000218633490648132,-9.3872189653951e-05,-0.00134389491086228,-0.000406377869956034,0.000843644851252298,0.000218633490648132,-9.3872189653951e-05,0.000218633490648132,0.000531139170950215,-9.3872189653951e-05,0.000843644851252298,0.000218633490648132,-0.000406377869956034,-0.000718883550258117,-9.3872189653951e-05,0.000218633490648132,0.000218633490648132,-0.000406377869956034,-9.3872189653951e-05,-9.3872189653951e-05,-0.000406377869956034,-9.3872189653951e-05,-9.3872189653951e-05,-9.3872189653951e-05,0.000531139170950215,-9.3872189653951e-05,0.000218633490648132,0.000218633490648132,0.000531139170950215,0.000531139170950215,-9.3872189653951e-05,-0.000406377869956034,-9.3872189653951e-05,-9.3872189653951e-05,-0.000406377869956034,-9.3872189653951e-05,-9.3872189653951e-05,0.000531139170950215,0.000218633490648132,-9.3872189653951e-05,-0.000406377869956034,-9.3872189653951e-05,0.000218633490648132,-9.3872189653951e-05,-9.3872189653951e-05,0.000218633490648132,-0.000406377869956034,-9.3872189653951e-05,-0.000406377869956034,-0.000718883550258117,-0.000406377869956034,-0.000406377869956034,-9.3872189653951e-05,-9.3872189653951e-05,0.000531139170950215,-0.000406377869956034,0.000843644851252298,-0.000718883550258117,0.000218633490648132,-9.3872189653951e-05,0.000218633490648132,-9.3872189653951e-05,-0.000718883550258117,0.000531139170950215,-9.3872189653951e-05,0.000531139170950215,-9.3872189653951e-05,-9.3872189653951e-05,0.000218633490648132,-0.00134389491086228,0.000531139170950215,0.000218633490648132,-0.000406377869956034,-9.3872189653951e-05,0.00115615053155438,0.000531139170950215,0.000218633490648132,-0.000406377869956034,0.000531139170950215,0.000218633490648132,0.000843644851252298,0.000531139170950215,-0.000718883550258117,0.000843644851252298,-9.3872189653951e-05,-9.3872189653951e-05,-9.3872189653951e-05,0.000531139170950215,-9.3872189653951e-05,-0.000718883550258117,0.000218633490648132,-0.000406377869956034,0.000218633490648132,0.000218633490648132,-0.000718883550258117,-0.000718883550258117,0.000218633490648132,0.000218633490648132,0.000843644851252298,-9.3872189653951e-05,0.000531139170950215,0.000218633490648132,0.000218633490648132,0.000218633490648132,0.000218633490648132,-9.3872189653951e-05,0.000531139170950215,-0.000718883550258117,-9.3872189653951e-05,-9.3872189653951e-05,0.000531139170950215,0.000531139170950215,0.000218633490648132,0.000531139170950215,0.000218633490648132,0.000531139170950215,-0.000406377869956034,-9.3872189653951e-05,-0.000718883550258117,-9.3872189653951e-05,-0.0010313892305602,-0.000406377869956034,-0.000406377869956034,-0.000718883550258117,0.000531139170950215,0.000843644851252298,0.000531139170950215,-9.3872189653951e-05,-9.3872189653951e-05,0.000843644851252298,-0.000406377869956034,0.000531139170950215,-9.3872189653951e-05,-9.3872189653951e-05,0.000218633490648132,0.000218633490648132,-9.3872189653951e-05,-0.000406377869956034,-9.3872189653951e-05,0.00115615053155438,0.00115615053155438,-9.3872189653951e-05,0.000531139170950215,-0.000406377869956034,-0.000406377869956034,-9.3872189653951e-05,-9.3872189653951e-05,-0.000406377869956034,0.000843644851252298,0.000531139170950215,-9.3872189653951e-05,0.000531139170950215,-9.3872189653951e-05,0.000218633490648132,-0.000406377869956034,0.000531139170950215,0.000218633490648132,0.000531139170950215,0.000218633490648132,0.000218633490648132,-0.000718883550258117,0.000218633490648132,0.000531139170950215,-9.3872189653951e-05,-9.3872189653951e-05,-0.000406377869956034,-0.000406377869956034,-0.000718883550258117,-9.3872189653951e-05,-0.000406377869956034,-0.000718883550258117,0.000843644851252298,-9.3872189653951e-05,0.000531139170950215,0.000218633490648132,0.000218633490648132,-0.000718883550258117,-0.000718883550258117,-9.3872189653951e-05,0.000531139170950215,-9.3872189653951e-05,0.000531139170950215,0.000843644851252298,0.000531139170950215,-0.000406377869956034,0.000218633490648132,0.000218633490648132,-0.000406377869956034,-0.000406377869956034,0.000218633490648132,-9.3872189653951e-05,0.000218633490648132,-0.000406377869956034,-0.000406377869956034,0.000218633490648132,-9.3872189653951e-05,-0.000406377869956034,-9.3872189653951e-05,-9.3872189653951e-05,-9.3872189653951e-05,-0.000718883550258117,0.00115615053155438,-0.000406377869956034,-9.3872189653951e-05,0.000531139170950215,0.000843644851252298,-0.000718883550258117,0.000218633490648132,-9.3872189653951e-05,-0.000406377869956034,0.000843644851252298,0.000218633490648132,-0.000718883550258117,-0.000406377869956034,0.000218633490648132,0.000531139170950215,-9.3872189653951e-05,0.000531139170950215,0.000531139170950215,-9.3872189653951e-05,-0.000406377869956034,0.000531139170950215,0.000218633490648132,-9.3872189653951e-05,0.000218633490648132,-0.000718883550258117,0.000218633490648132,-0.000406377869956034,0.000218633490648132,-0.000718883550258117,0.000531139170950215,-0.0010313892305602,0.000218633490648132,-0.000718883550258117,0.000218633490648132,0.000843644851252298,-0.000406377869956034,0.000218633490648132,-9.3872189653951e-05,-0.000406377869956034,-0.000406377869956034,-0.000718883550258117,-0.000406377869956034,-0.00134389491086228,-0.000406377869956034,-9.3872189653951e-05,-9.3872189653951e-05,0.000531139170950215,0.000218633490648132,-0.000406377869956034,0.000531139170950215,0.000218633490648132,0.000218633490648132,-0.000406377869956034,0.000218633490648132,-0.000718883550258117,0.000531139170950215,0.000531139170950215,0.000843644851252298,-9.3872189653951e-05,0.000218633490648132,0.00146865621185646,-0.000406377869956034,-0.000406377869956034,-9.3872189653951e-05,0.000218633490648132,-9.3872189653951e-05,0.00115615053155438,-9.3872189653951e-05,0.000531139170950215,0.000218633490648132,-0.000406377869956034,0.000218633490648132,-9.3872189653951e-05,0.000531139170950215,-0.000718883550258117,0.000843644851252298,-9.3872189653951e-05,-0.000406377869956034,0.000531139170950215,0.000218633490648132,0.000218633490648132,-9.3872189653951e-05,0.000218633490648132,0.000218633490648132,-0.000406377869956034,0.000218633490648132,-0.000718883550258117,-9.3872189653951e-05,-9.3872189653951e-05,-0.000406377869956034,-0.000406377869956034,0.000843644851252298,0.000218633490648132,0.000531139170950215,-9.3872189653951e-05,-9.3872189653951e-05,-9.3872189653951e-05,0.000531139170950215,0.000218633490648132,0.000218633490648132,0.000531139170950215,0.000218633490648132,0.000218633490648132,0.000531139170950215,-0.000406377869956034,-0.0010313892305602,-9.3872189653951e-05,-9.3872189653951e-05,-0.000718883550258117,-0.0010313892305602,-9.3872189653951e-05,0.000218633490648132,0.000218633490648132,-0.000406377869956034,-0.000406377869956034,0.000531139170950215,0.000531139170950215,-9.3872189653951e-05,-9.3872189653951e-05,0.000531139170950215,0.000218633490648132,0.000531139170950215,-9.3872189653951e-05,-0.000406377869956034,0.000218633490648132,0.000531139170950215,0.000843644851252298,0.00178116189215855,0.000843644851252298,-0.000406377869956034,-0.000406377869956034,0.000531139170950215,-0.000406377869956034,-0.000406377869956034,0.000218633490648132,0.000218633490648132,0.000531139170950215,0.000218633490648132,0.000531139170950215
[truncated: 29,779,436 more chars]
