# Supplementary material for: Reproducibility in cytometry: Signals analysis and its connection to uncertainty quantification
Source: PLoS One. 2023 Dec 22;18(12):e0295502. doi: 10.1371/journal.pone.0295502 (PMC10745152; doi:10.1371/journal.pone.0295502)
Supplement: S1 Data — (ZIP) [file pone.0295502.s002.zip › SI_Readme.txt]

Supplemental Information

Raw time-series associated with the analysis are provided in the supplemental file singlets.txt.  The file contains 1201 rows, which correspond to equally spaced time-points, and 1302 columns, which correspond to a fixed event.  Each entry in the text file is the raw data (in arbitrary units) associated with the fluorescence signal for the row-column pair.  The two visually verified doublets in this work are included in the files doublet0.txt and doublet1.txt.
